# Supplementary material for: Perceptions of scientific research literature and strategies for reading papers depend on academic career stage
Source: PLoS One. 2017 Dec 28;12(12):e0189753. doi: 10.1371/journal.pone.0189753 (PMC5746228; doi:10.1371/journal.pone.0189753)
Supplement: S3 File — (XLSX) [file pone.0189753.s003.xlsx]

## Sheet: Notes
The following spreadsheets include raw data as exported from www.surveymonkey.com, with the following alterations made:
1. IP addresses, email addresses and consent information have been removed for data protection and anonymisation purposes
2. Questions relating to institutional teaching that are not relevant to the current manuscript have been removed
3. Participant codes have been added for ease of analysis
For reference, the following Institutional terminology should be interpreted as follows:
Part IB	2nd year
Part II	3rd year
Supervisor	Undergraduate Tutor
Supervision	Undergraduate tutorial
Head of Group/UTO	Tenured Academic
A copy of the surveys in a format that is easier to read is available in Supporting Information
Questions relating to this data should be addressed to k.hubbard@hull.ac.uk

## Sheet: Student Survey
Participant ID	Which year of study are you in?	Which subjects did you study for IB?											Which Part II subject are you studying?		On average, how many PRIMARY RESEARCH papers have you been reading during your studies this year?					On average, how many REVIEW papers have you been reading during your studies this year?					Through the year, when did you read the following types of papers?		When trying to finding a paper, which of the following tools do you use? Select all that apply.										To what extent would you agree with the following statements?					To what extent would you agree with the following statements?					To what extent would you agree with the following statements: I read PRIMARY RESEARCH papers to .....
	Response	Animal Biology	Biochemistry and Molecular Biology	Cell and Developmental Biology	Ecology	Experimental Psychology	Neurobiology	Pathology	Pharmacology	Physiology	Plant and Microbial Sciences	Other (please specify)	Response	Other (please specify)	Papers recommended by lecturers	Papers required for supervision discussions	Papers recommended by supervisors	Papers recommended by other students	Papers you have found yourself	Papers recommended by lecturers	Papers required for supervision discussions	Papers recommended by supervisors	Papers recommended by other students	Papers you have found yourself	Primary Research Papers	Review Papers	Google	Google Scholar	PubMed	Mendeley	ScienceDirect	Web of Science	Scopus	Direct links to papers provided by others	Direct links to papers provided via social media (e.g. Twitter, Facebook)	Other (please specify)	I enjoy reading research papers	I am confident in reading research papers without guidance (e.g. from supervisors)	I know how to find research papers on a given topic	I know how to read research papers to extract information efficiently	I know how to identify papers that are of critical importance to the area I am investigating	Reading research papers is a good use of my time	Reading research papers helps me to understand the lecture material	Reading research papers is frustrating	Reading research papers is important for my general scientific training	Reading research papers is important for success in this years exams	Broaden my knowledge	Understand the topic in more detail	Critically evaluate the data
UG001	Part II	Animal Biology			Ecology						Plant and Microbial Sciences		Plant Sciences		One per week	More than one per week	One per term	One per term	One per week	One per week	One per week	One per term	One per term	One per week	Evenly throughout the year	Evenly throughout the year	Google	Google Scholar		Mendeley	ScienceDirect	Web of Science		Direct links to papers provided by others			Disagree somewhat	Agree	Agree	Disagree	Disagree	Agree somewhat	Agree somewhat	Strongly Agree	Agree	Strongly Agree	Agree somewhat	Agree somewhat	Agree
UG002	Part IB					Experimental Psychology	Neurobiology	Pathology	Pharmacology	Physiology		Human Reproduction	I am a IB Student		None	None	None	None	None	None	None	None	None	None	I didn't read this type of paper	I didn't read this type of paper	Google									N/A	Disagree somewhat	Disagree	Disagree somewhat	Disagree	Strongly Disagree	Disagree	Agree somewhat	Agree	Agree somewhat	Strongly Disagree	Strongly Disagree	Strongly Disagree	Strongly Disagree
UG003	Part IB						Neurobiology	Pathology	Pharmacology			Human Reproduction	I am a IB Student		None	None	None	None	One per term	One per term	None	None	One per term	More than one per week	Evenly throughout the year	Evenly throughout the year	Google		PubMed								Agree somewhat	Strongly Agree	Strongly Agree	Agree somewhat	Agree somewhat	Agree	Disagree somewhat	Agree somewhat	Agree	Disagree somewhat	Disagree somewhat	Disagree somewhat	Disagree somewhat
UG004	Part II		Biochemistry and Molecular Biology					Pathology			Plant and Microbial Sciences		Plant Sciences		More than one per week	One per term	One per term	One per lecture block	More than one per week	One per lecture block	None	None	One per lecture block	One per lecture block	Evenly throughout the year	Mainly for Revision	Google					Web of Science		Direct links to papers provided by others			Agree	Strongly Agree	Strongly Agree	Strongly Agree	Agree somewhat	Strongly Agree	Strongly Agree	Disagree somewhat	Strongly Agree	Strongly Agree	Strongly Agree	Strongly Agree	Strongly Agree
UG005	Part IB						Neurobiology	Pathology	Pharmacology				I am a IB Student		None	One per term	None	None	One per lecture block	None	One per term	None	None	One per lecture block	Evenly throughout the year	Evenly throughout the year	Google		PubMed								Agree somewhat	Agree	Agree	Agree somewhat	Disagree somewhat	Agree somewhat	Agree somewhat	Disagree somewhat	Agree	Strongly Disagree	Disagree	Agree	Disagree somewhat
UG006	Part II						Neurobiology	Pathology	Pharmacology			Reproduction	Pathology		One per week	None	None	One per week	One per lecture block	More than one per week	None	None	One per lecture block	More than one per week	Evenly throughout the year	Mainly for Revision	Google	Google Scholar	PubMed			Web of Science					Disagree	Disagree somewhat	Agree	Agree	Agree	Agree somewhat	Agree somewhat	Disagree somewhat	Agree	Agree somewhat	Agree somewhat	Agree somewhat	Disagree
UG007	Part IB					Experimental Psychology	Neurobiology	Pathology	Pharmacology						One per term	None	One per lecture block	None	One per lecture block	One per term	None	One per term	None	One per term	Mainly for Revision	Mainly for Revision	Google	Google Scholar	PubMed					Direct links to papers provided by others			Disagree	Disagree	Agree somewhat	Disagree	Disagree	Agree	Agree somewhat	Agree somewhat	Agree	Agree somewhat	Agree	Agree	Agree
UG008	Part II		Biochemistry and Molecular Biology	Cell and Developmental Biology							Plant and Microbial Sciences		Plant Sciences		One per lecture block	None	None	One per lecture block	One per lecture block	More than one per week	None	None	One per lecture block	One per lecture block	Mainly in Michaelmas Term	Evenly throughout the year	Google	Google Scholar	PubMed								Agree somewhat	Agree	Agree somewhat	Agree somewhat	Agree	Agree	Agree	Agree somewhat	Agree	Agree	Disagree	Agree somewhat	Strongly Disagree
UG009	Part IB						Neurobiology	Pathology	Pharmacology				I am a IB Student
UG010	Part IB						Neurobiology	Pathology	Pharmacology				I am a IB Student		One per term	One per term	One per week	One per term	One per term	One per term	One per term	One per term	One per term	One per term	Evenly throughout the year	Evenly throughout the year	Google		PubMed								Agree somewhat	Disagree somewhat	Strongly Disagree	Disagree	Disagree	Agree somewhat	Disagree somewhat	Agree	Strongly Agree	Strongly Disagree	Agree somewhat	Agree somewhat	Disagree
UG011	Part II			Cell and Developmental Biology				Pathology		Physiology			Physiology, Neuroscience and Development		More than one per week	One per lecture block	One per lecture block	One per term	One per lecture block	One per week	None	One per lecture block	One per term	One per term	Evenly throughout the year	Evenly throughout the year			PubMed								Disagree	Disagree somewhat	Agree somewhat	Disagree	Disagree	Disagree somewhat	Agree somewhat	Agree	Agree	Strongly Agree	Disagree somewhat	Agree somewhat	Disagree
UG012	Part II						Neurobiology	Pathology	Pharmacology				Pathology		More than one per week	None	None	None	More than one per week	One per week	None	None	None	More than one per week	Mainly in Michaelmas Term	Evenly throughout the year	Google	Google Scholar	PubMed		ScienceDirect	Web of Science		Direct links to papers provided by others			Agree	Agree	Agree	Agree	Agree	Agree somewhat	Agree	Agree	Agree	Agree	Agree	Agree	Agree somewhat
UG013	Part IB			Cell and Developmental Biology				Pathology				History and philosophy of science	I am a IB Student		None	None	One per week	None	None	None	None	None	None	None	Mainly in Michaelmas Term	I didn't read this type of paper	Google							Direct links to papers provided by others	Direct links to papers provided via social media (e.g. Twitter, Facebook)		Strongly Disagree	Strongly Agree	Strongly Agree	Agree somewhat	Disagree	Agree somewhat	Disagree	Agree somewhat	Disagree	Strongly Disagree	Agree	Agree	Strongly Disagree
UG014	Part IB						Neurobiology	Pathology	Pharmacology			NHB, BOD, HNA, MODA, HR	I am a IB Student		None	None	None	None	None	None	None	None	None	None	I didn't read this type of paper	I didn't read this type of paper		Google Scholar	PubMed		ScienceDirect		Scopus				Agree somewhat	Agree somewhat	Agree somewhat	Agree somewhat	Disagree somewhat	Disagree somewhat	Agree somewhat	Agree somewhat	Agree somewhat	Strongly Disagree	Disagree somewhat	Agree	Disagree
UG015	Part IB						Neurobiology	Pathology	Pharmacology			Human Reproduction, Head and Neck anatomy	I am a IB Student		One per term	One per term	One per lecture block	None	More than one per week	One per lecture block	One per term	One per lecture block	None	More than one per week	Evenly throughout the year	Evenly throughout the year	Google	Google Scholar						Direct links to papers provided by others			Agree somewhat	Agree	Strongly Agree	Disagree somewhat	Agree somewhat	Agree somewhat	Disagree somewhat	Agree	Disagree	Disagree somewhat	Agree	Agree	Disagree somewhat
UG016	Part IB						Neurobiology	Pathology		Physiology			Physiology, Neuroscience and Development		One per week	One per week	One per week	One per term	More than one per week	One per term	One per week	One per term	One per term	One per lecture block	Mainly in Lent Term	Mainly in Easter Term		Google Scholar	PubMed		ScienceDirect						Agree somewhat	Agree somewhat	Agree somewhat	Agree somewhat	Agree somewhat	Agree somewhat	Disagree somewhat	Disagree somewhat	Agree somewhat	Disagree somewhat	Agree somewhat	Agree somewhat	Disagree
UG017	Part II						Neurobiology	Pathology	Pharmacology				Pathology
UG018	Part IB						Neurobiology	Pathology		Physiology			I am a IB Student		None	One per lecture block	One per lecture block	None	None	None		One per lecture block	None	None	Evenly throughout the year	Evenly throughout the year	Google	Google Scholar	PubMed								Agree somewhat	Disagree somewhat	Disagree somewhat	Disagree	Strongly Disagree	Disagree somewhat	Disagree somewhat	Agree somewhat	Agree somewhat	Disagree somewhat	Agree somewhat	Disagree	Disagree
UG019	Part II					Experimental Psychology		Pathology				Mathematics	Pathology		One per week	None	None	None	One per lecture block	More than one per week	None	None	None	More than one per week	Evenly throughout the year	Evenly throughout the year		Google Scholar	PubMed			Web of Science		Direct links to papers provided by others			Agree somewhat	Agree	Strongly Agree	Agree somewhat	Disagree somewhat	Agree	Agree	Disagree	Agree	Strongly Agree	Agree somewhat	Agree somewhat	Disagree somewhat
UG020	Part IB						Neurobiology	Pathology	Pharmacology			Veterinary Reproductive Biology, Comparitive Vertebrate Biology	I am a IB Student		None	None	One per term	None	More than one per week	None	None	None	One per term	More than one per week	Mainly in Lent Term	Mainly in Lent Term	Google	Google Scholar	PubMed		ScienceDirect			Direct links to papers provided by others	Direct links to papers provided via social media (e.g. Twitter, Facebook)		Strongly Agree	Agree somewhat	Agree	Disagree somewhat	Agree	Agree	Strongly Agree	Agree somewhat	Strongly Agree	Agree somewhat	Strongly Agree	Strongly Agree	Agree somewhat
UG021	Part IB		Biochemistry and Molecular Biology	Cell and Developmental Biology				Pathology					I am a IB Student		One per term	One per lecture block	One per term	None	One per lecture block	One per term	One per lecture block	One per lecture block	None	One per lecture block	Evenly throughout the year	Evenly throughout the year	Google	Google Scholar	PubMed								Agree	Agree	Strongly Agree	Agree	Agree somewhat	Agree somewhat	Agree	Agree somewhat	Strongly Agree	Agree somewhat	Agree somewhat	Agree	Disagree somewhat
UG022	Part IB					Experimental Psychology	Neurobiology	Pathology	Pharmacology				I am a IB Student		None	One per term	One per term	None	One per lecture block	None	One per term	One per term	None	One per lecture block	Mainly for Revision	Mainly for Revision	Google		PubMed					Direct links to papers provided by others			Agree	Agree	Agree somewhat	Agree somewhat	Agree	Agree somewhat	Agree somewhat	Agree somewhat	Agree	Disagree somewhat	Agree	Agree	Agree somewhat
UG023	Part II		Biochemistry and Molecular Biology	Cell and Developmental Biology								Chemistry B	Biochemistry		One per week	More than one per week	More than one per week	One per lecture block	One per week	More than one per week	More than one per week	More than one per week	More than one per week	More than one per week	Evenly throughout the year	Evenly throughout the year	Google	Google Scholar	PubMed					Direct links to papers provided by others			Strongly Agree	Agree	Agree	Disagree	Agree somewhat	Agree	Agree	Agree somewhat	Strongly Agree	Strongly Agree	Agree somewhat	Agree	Agree
UG024	Part IB		Biochemistry and Molecular Biology	Cell and Developmental Biology							Plant and Microbial Sciences		Biochemistry		None	One per term	One per term	None	None	None	One per term	One per term	None	None	Evenly throughout the year	Evenly throughout the year	Google		PubMed		ScienceDirect			Direct links to papers provided by others			Agree somewhat	Agree	Agree	Agree somewhat	Disagree	Disagree	Agree somewhat	Disagree	Agree	Strongly Disagree	Agree	Agree	Strongly Disagree
UG025	Part IB							Pathology		Physiology	Plant and Microbial Sciences		Pathology		More than one per week	One per week	One per lecture block	None	One per week	More than one per week	One per lecture block	One per lecture block	None	One per lecture block	Mainly in Lent Term	Mainly in Lent Term	Google	Google Scholar									Agree somewhat	Agree somewhat	Agree somewhat	Agree somewhat	Agree somewhat	Agree somewhat	Agree somewhat	Agree somewhat	Agree	Disagree somewhat	Agree	Disagree somewhat	Disagree somewhat
UG026	Part IB							Pathology		Physiology	Plant and Microbial Sciences		Physiology, Neuroscience and Development		One per term	One per term	None	One per term	One per term	One per term	One per lecture block	One per term	One per term	One per term	Evenly throughout the year	Evenly throughout the year	Google	Google Scholar	PubMed					Direct links to papers provided by others			Disagree	Disagree	Disagree	Strongly Disagree	Disagree	Disagree somewhat	Agree somewhat	Agree somewhat	Strongly Agree	Agree somewhat	Agree somewhat	Agree	Agree somewhat
UG027	Part IB	Animal Biology			Ecology						Plant and Microbial Sciences		Zoology		One per week	One per lecture block	One per lecture block	One per term	More than one per week	One per week	One per lecture block	One per lecture block	None	One per week	Evenly throughout the year	Mainly in Easter Term		Google Scholar				Web of Science					Agree	Agree	Agree	Agree somewhat	Disagree somewhat	Agree	Strongly Agree	Agree somewhat	Strongly Agree	Agree	Agree	Agree	Disagree somewhat
UG028	Part IB	Animal Biology								Physiology	Plant and Microbial Sciences		Zoology		One per term	One per lecture block	One per lecture block	None	One per term	One per term	One per term	One per lecture block	None	One per term	Mainly in Michaelmas Term	Mainly in Michaelmas Term	Google	Google Scholar	PubMed		ScienceDirect			Direct links to papers provided by others			Agree somewhat	Agree somewhat	Agree	Agree	Agree	Agree somewhat	Agree	Agree somewhat	Agree	Disagree somewhat	Disagree	Agree	Agree somewhat
UG029	Part II				Ecology						Plant and Microbial Sciences	Geology A	Plant Sciences		More than one per week	More than one per week	One per lecture block	One per lecture block	One per lecture block	More than one per week	More than one per week	One per week	One per week	One per week	Mainly in Lent Term	Mainly for Revision				Mendeley		Web of Science	Scopus	Direct links to papers provided by others	Direct links to papers provided via social media (e.g. Twitter, Facebook)		Agree	Agree	Agree	Agree	Agree	Agree	Agree	Disagree somewhat	Agree	Agree	Agree	Agree	Agree
UG030	Part IB			Cell and Developmental Biology				Pathology			Plant and Microbial Sciences		I am a IB Student		One per term	One per term	One per lecture block	None	One per lecture block	One per term	One per term	One per lecture block	None	One per lecture block	Evenly throughout the year	Evenly throughout the year	Google		PubMed					Direct links to papers provided by others			Disagree	Agree	Agree	Agree	Agree somewhat	Agree somewhat	Disagree somewhat	Disagree somewhat	Agree somewhat	Agree somewhat	Disagree somewhat	Agree somewhat	Disagree somewhat
UG031	Part IB	Animal Biology			Ecology						Plant and Microbial Sciences		Zoology		One per lecture block	One per lecture block	One per lecture block	One per lecture block	One per term	One per lecture block	One per lecture block	One per lecture block	One per lecture block	One per lecture block	Evenly throughout the year	Evenly throughout the year		Google Scholar						Direct links to papers provided by others			Disagree	Agree somewhat	Agree somewhat	Disagree somewhat	Disagree somewhat	Agree somewhat	Agree somewhat	Agree	Agree	Disagree somewhat	Agree somewhat	Agree somewhat	Disagree
UG032	Part IB	Animal Biology									Plant and Microbial Sciences	History and Philosophy of Science	Plant Sciences			One per lecture block			One per week			One per lecture block		One per lecture block	Evenly throughout the year	Mainly for Revision		Google Scholar	PubMed		ScienceDirect					Science Daily, DuckDuckGo	Agree	Agree	Agree	Agree somewhat	Disagree somewhat	Agree somewhat	Agree somewhat	Agree somewhat	Agree somewhat	Disagree somewhat	Agree somewhat	Agree	Disagree somewhat
UG033	Part II			Cell and Developmental Biology	Ecology						Plant and Microbial Sciences		Plant Sciences		One per lecture block	One per term	One per term	One per week	One per lecture block	One per lecture block	One per term	One per term	One per lecture block	One per term	Mainly in Michaelmas Term	Mainly for Revision	Google			Mendeley		Web of Science		Direct links to papers provided by others	Direct links to papers provided via social media (e.g. Twitter, Facebook)	(mainly use mendley for reading rather than finding papers)	Disagree somewhat	Agree	Agree somewhat	Disagree	Disagree	Agree somewhat	Agree somewhat	Agree somewhat	Agree	Strongly Agree	Disagree somewhat	Agree	Disagree
UG034	Part II			Cell and Developmental Biology						Physiology	Plant and Microbial Sciences		Plant Sciences		More than one per week	One per term	One per week	One per lecture block	One per lecture block	More than one per week	None	One per term	One per term	One per term	Evenly throughout the year	Evenly throughout the year	Google	Google Scholar	PubMed		ScienceDirect						Agree somewhat	Agree somewhat	Agree	Agree somewhat	Disagree somewhat	Agree	Agree	Disagree	Agree	Strongly Agree	Agree somewhat	Agree somewhat	Disagree somewhat
UG035	Part II			Cell and Developmental Biology				Pathology			Plant and Microbial Sciences		Zoology		One per lecture block	One per term	One per lecture block	None	One per lecture block	One per lecture block	One per lecture block	One per lecture block	One per term	One per week	Evenly throughout the year	Mainly for Revision	Google		PubMed		ScienceDirect						Disagree	Disagree	Agree	Disagree somewhat	Disagree somewhat	Disagree somewhat	Disagree	Strongly Agree	Agree somewhat	Agree	Agree somewhat	Agree somewhat	Agree
UG036	Part II							Pathology	Pharmacology			Medical and Veterinary Sciences Tripos (Pathology, Pharmacology, Neurophysiology, Human Reproduction, Options Paper)	Biochemistry		One per lecture block	One per term	One per lecture block	One per lecture block	One per lecture block	More than one per week	One per lecture block	One per week	One per term	More than one per week	Evenly throughout the year	Evenly throughout the year			PubMed		ScienceDirect				Direct links to papers provided via social media (e.g. Twitter, Facebook)		Agree somewhat	Agree	Agree	Agree	Agree	Agree somewhat	Agree somewhat	Agree somewhat	Agree	Agree	Agree somewhat	Agree	Agree
UG037	Part II		Biochemistry and Molecular Biology	Cell and Developmental Biology								Chemistry B	Biochemistry		One per lecture block	One per lecture block	One per lecture block	None	One per week	One per lecture block	One per lecture block	One per lecture block	None	One per term	Evenly throughout the year	Evenly throughout the year		Google Scholar	PubMed	Mendeley							Agree	Agree	Agree	Agree	Agree	Agree	Strongly Agree	Disagree somewhat	Agree	Agree somewhat	Strongly Agree	Strongly Agree	Agree
UG038	Part IB		Biochemistry and Molecular Biology					Pathology	Pharmacology				I am a IB Student		None	One per term	None	None	None	None	None	None	None	None	Evenly throughout the year	I didn't read this type of paper								Direct links to papers provided by others			Agree somewhat	Disagree	Disagree somewhat	Agree somewhat	Disagree	Agree somewhat	Agree somewhat	Disagree	Agree	Strongly Disagree	Agree somewhat	Agree	Disagree somewhat
UG039	Part II			Cell and Developmental Biology		Experimental Psychology				Physiology				Psychology (I did not switch, it is a natsci part ii!)	One per term	None	None	One per term	One per lecture block	One per term	None	None	One per term	One per lecture block	Mainly for Revision	Mainly for Revision	Google		PubMed	Mendeley	ScienceDirect	Web of Science		Direct links to papers provided by others	Direct links to papers provided via social media (e.g. Twitter, Facebook)	Librarian	Agree	Disagree somewhat	Agree somewhat	Agree	Agree	Agree somewhat	Agree somewhat	Strongly Agree	Agree	Agree	Agree	Strongly Agree	Agree
UG040	Part IB		Biochemistry and Molecular Biology										I am a IB Student		One per term	One per term	None	None	None	None	None	None	None	None	Evenly throughout the year	I didn't read this type of paper			PubMed					Direct links to papers provided by others			Agree somewhat	Agree somewhat	Agree somewhat	Disagree somewhat	Disagree	Disagree	Disagree	Agree	Disagree somewhat	Strongly Disagree	Disagree somewhat	Disagree	Disagree
UG041	Part II		Biochemistry and Molecular Biology	Cell and Developmental Biology			Neurobiology						Biochemistry		More than one per week	One per week	One per week	One per week	More than one per week	More than one per week	One per week	One per week	One per week	More than one per week	Evenly throughout the year	Evenly throughout the year	Google	Google Scholar	PubMed					Direct links to papers provided by others			Agree somewhat	Strongly Agree	Strongly Agree	Strongly Agree	Strongly Agree	Agree	Agree	Agree somewhat	Agree	Strongly Agree	Agree somewhat	Agree somewhat	Agree somewhat
UG042	Part IB		Biochemistry and Molecular Biology				Neurobiology					Mathematics	I am a IB Student
UG043	Part II		Biochemistry and Molecular Biology	Cell and Developmental Biology									Biochemistry
UG044	Part II		Biochemistry and Molecular Biology				Neurobiology	Pathology					Biochemistry		One per lecture block	One per term	One per term	None	One per lecture block	One per lecture block	One per lecture block	One per lecture block	None	One per lecture block	Mainly in Michaelmas Term	Evenly throughout the year	Google		PubMed		ScienceDirect	Web of Science					Strongly Agree	Agree	Strongly Agree	Agree somewhat	Agree	Agree	Strongly Agree	Agree	Strongly Agree	Agree	Agree somewhat	Agree somewhat	Agree
UG045	Part II		Biochemistry and Molecular Biology								Plant and Microbial Sciences	Chemistry B	Biochemistry		One per week	One per week	One per term	One per lecture block	One per week	One per week	One per term	One per term	One per week	One per lecture block	Mainly for Revision	Mainly for Revision	Google		PubMed								Disagree	Agree	Agree	Agree somewhat	Agree somewhat	Disagree somewhat	Agree somewhat	Agree somewhat	Agree	Disagree	Disagree somewhat	Agree	Agree somewhat
UG046	Part II		Biochemistry and Molecular Biology	Cell and Developmental Biology					Pharmacology				Biochemistry		One per week	One per week	One per lecture block	One per term	One per term	More than one per week	One per lecture block	One per week	One per term	One per lecture block	Mainly in Michaelmas Term	Evenly throughout the year	Google		PubMed		ScienceDirect			Direct links to papers provided by others			Agree	Strongly Agree	Agree	Agree	Agree	Agree	Strongly Agree	Disagree somewhat	Strongly Agree	Disagree somewhat	Agree somewhat	Agree somewhat	Strongly Agree
UG047	Part IB		Biochemistry and Molecular Biology									Chemistry A and B	I am a IB Student		One per term	None	None	None	None	None	One per term	None	None	None	Mainly in Michaelmas Term	Mainly in Lent Term	Google	Google Scholar	PubMed					Direct links to papers provided by others			Disagree	Disagree	Agree somewhat	Disagree	Disagree	Disagree	Disagree	Agree	Agree somewhat	Disagree	Disagree	Disagree	Disagree
UG048	Part IB	Animal Biology		Cell and Developmental Biology						Physiology			I am a IB Student		None	One per term	None	None	None	None	One per term	One per term	None	None	Mainly in Michaelmas Term	Mainly in Michaelmas Term	Google	Google Scholar									Agree somewhat	Agree somewhat	Disagree	Disagree somewhat	Disagree	Disagree	Disagree somewhat	Disagree	Agree somewhat	Disagree	Agree somewhat	Agree somewhat	Disagree
UG049	Part IB		Biochemistry and Molecular Biology				Neurobiology				Plant and Microbial Sciences		Neuroscience		None	One per term	One per term	None	One per term	None	One per term	One per term	None	One per term	Mainly in Michaelmas Term	Mainly in Michaelmas Term								Direct links to papers provided by others			Disagree	Agree somewhat	Disagree somewhat	Agree somewhat	Disagree somewhat	Disagree somewhat	Disagree	Agree somewhat	Agree somewhat	Strongly Disagree	Disagree somewhat	Disagree	Disagree
UG050	Part II	Animal Biology					Neurobiology	Pathology	Pharmacology			MVSTIb	Pharmacology		More than one per week	More than one per week	More than one per week	One per week	More than one per week	One per lecture block	One per lecture block	One per lecture block	One per lecture block	More than one per week	Evenly throughout the year	Evenly throughout the year	Google	Google Scholar	PubMed			Web of Science		Direct links to papers provided by others	Direct links to papers provided via social media (e.g. Twitter, Facebook)		Agree somewhat	Agree	Agree	Agree somewhat	Agree somewhat	Agree somewhat	Strongly Agree	Agree somewhat	Strongly Agree	Agree	Strongly Agree	Strongly Agree	Agree
UG051	Part II	Animal Biology			Ecology						Plant and Microbial Sciences		Plant Sciences		More than one per week	One per week	One per week	One per week	More than one per week	More than one per week	More than one per week	More than one per week	One per week	More than one per week	Evenly throughout the year	Evenly throughout the year		Google Scholar				Web of Science	Scopus				Agree	Strongly Agree	Strongly Agree	Strongly Agree	Agree	Strongly Agree	Strongly Agree	Disagree	Strongly Agree	Agree	Agree	Strongly Agree	Agree somewhat
UG052	Part IB							Pathology	Pharmacology			chemistry b		chemistry	None	None	None	None	None	None	None	None	None	None	I didn't read this type of paper	I didn't read this type of paper	Google									I did not use any papers	Strongly Disagree	Agree somewhat	Disagree somewhat	Disagree	Strongly Disagree	Strongly Disagree	Disagree somewhat	Agree	Agree	Strongly Disagree	Disagree somewhat	Agree somewhat	Disagree somewhat
UG053	Part IB							Pathology	Pharmacology	Physiology			I am a IB Student		None	None	None	None	One per term	None	None	None	None	One per term	Evenly throughout the year	Evenly throughout the year	Google										Agree somewhat	Disagree	Agree somewhat	Disagree	Disagree	Agree somewhat	Disagree somewhat	Agree somewhat	Agree somewhat	Disagree somewhat	Agree somewhat	Agree somewhat	Disagree
UG054	Part II		Biochemistry and Molecular Biology	Cell and Developmental Biology				Pathology					Biochemistry		More than one per week	One per week	One per lecture block	One per term	One per lecture block	One per week	One per lecture block	One per term	None	One per week	Evenly throughout the year	Evenly throughout the year	Google	Google Scholar	PubMed								Agree	Agree	Agree	Agree	Agree somewhat	Agree somewhat	Agree somewhat	Agree somewhat	Strongly Agree	Strongly Agree	Agree somewhat	Agree	Agree somewhat
UG055	Part II		Biochemistry and Molecular Biology	Cell and Developmental Biology				Pathology					Genetics
UG056	Part II						Neurobiology	Pathology	Pharmacology			medicine (pathology, pharmacology, reproduction and neuroscience modules)	Pharmacology		More than one per week	None	One per lecture block	One per lecture block	More than one per week	More than one per week	None	None	One per term	More than one per week	Evenly throughout the year	Evenly throughout the year	Google	Google Scholar	PubMed			Web of Science		Direct links to papers provided by others	Direct links to papers provided via social media (e.g. Twitter, Facebook)		Agree	Agree	Agree	Agree	Agree somewhat	Agree somewhat	Agree	Disagree somewhat	Agree	Agree somewhat	Disagree somewhat	Agree somewhat	Agree
UG057	Part IB							Pathology	Pharmacology				Pharmacology		None	None	None	None	None	None	None	None	None	None	I didn't read this type of paper	I didn't read this type of paper								Direct links to papers provided by others			Strongly Disagree	Strongly Disagree	Strongly Disagree	Strongly Disagree	Strongly Disagree	Strongly Disagree	Strongly Disagree	Strongly Agree	Strongly Disagree	Strongly Disagree	Strongly Disagree	Strongly Disagree	Strongly Disagree
UG058	Part IB			Cell and Developmental Biology				Pathology			Plant and Microbial Sciences		I am a IB Student		None	One per lecture block	One per term	None	None	One per term	One per lecture block	One per lecture block	None	One per term	Mainly in Michaelmas Term	Mainly in Michaelmas Term	Google		PubMed					Direct links to papers provided by others	Direct links to papers provided via social media (e.g. Twitter, Facebook)		Disagree somewhat	Agree somewhat	Agree somewhat	Disagree somewhat	Disagree somewhat	Disagree somewhat	Disagree	Agree	Strongly Agree	Disagree somewhat	Disagree	Agree somewhat	Agree somewhat
UG059	Part IB								Pharmacology				I am a IB Student		None	None	None	None	None	None	None	None	None	None	I didn't read this type of paper	I didn't read this type of paper	Google										Disagree somewhat	Agree	Disagree somewhat	Disagree	Agree somewhat	Disagree somewhat	Disagree	Disagree somewhat	Agree somewhat	Strongly Disagree	Strongly Disagree	Strongly Disagree	Strongly Disagree
UG060	Part IB			Cell and Developmental Biology				Pathology	Pharmacology				Pharmacology		None	None	One per lecture block	None	More than one per week	None	None	None	None	One per week	Evenly throughout the year	Mainly for Revision	Google		PubMed		ScienceDirect			Direct links to papers provided by others	Direct links to papers provided via social media (e.g. Twitter, Facebook)		Agree	Strongly Agree	Strongly Agree	Strongly Agree	Strongly Agree	Agree	Agree somewhat	Disagree	Agree	Strongly Disagree	Agree	Agree	Agree somewhat
UG061	Part IB						Neurobiology		Pharmacology	Physiology			I am a IB Student		None	None	None	None	One per term	None	None	None	None	One per term	Evenly throughout the year	Evenly throughout the year	Google							Direct links to papers provided by others	Direct links to papers provided via social media (e.g. Twitter, Facebook)		Disagree	Disagree	Agree somewhat	Disagree somewhat	Disagree somewhat	Disagree	Disagree	Agree	Agree somewhat	Strongly Disagree	Disagree	Agree somewhat	Strongly Disagree
UG062	Part II						Neurobiology	Pathology	Pharmacology	Physiology			Pharmacology		More than one per week	None	None	More than one per week	More than one per week	More than one per week	None	None	More than one per week	More than one per week	Evenly throughout the year	Evenly throughout the year	Google		PubMed								Disagree somewhat	Agree	Agree	Agree	Agree	Disagree somewhat	Agree somewhat	Agree	Strongly Agree	Agree somewhat	Disagree somewhat	Strongly Agree	Agree somewhat
UG063	Part IB								Pharmacology		Plant and Microbial Sciences	Chemistry B	Plant Sciences		One per term	One per lecture block	One per lecture block	One per lecture block	One per lecture block	One per term	One per term	One per term	One per term	One per lecture block	Mainly in Lent Term	Mainly in Lent Term	Google		PubMed								Agree somewhat	Agree	Agree	Agree	Agree somewhat	Disagree somewhat	Disagree	Disagree	Agree somewhat	Strongly Disagree	Agree	Agree	Disagree somewhat
UG064	Part IB	Animal Biology				Experimental Psychology	Neurobiology								More than one per week	One per week	None	One per lecture block	More than one per week	One per lecture block	None	None	None	One per lecture block	Evenly throughout the year	Evenly throughout the year	Google	Google Scholar						Direct links to papers provided by others	Direct links to papers provided via social media (e.g. Twitter, Facebook)		Agree somewhat	Agree	Agree somewhat	Agree somewhat	Agree somewhat	Agree	Agree	Disagree somewhat	Agree	Agree somewhat	Agree	Agree	Agree somewhat
UG065	Part II		Biochemistry and Molecular Biology	Cell and Developmental Biology								Chemistry B	Genetics		One per lecture block	One per term	One per lecture block	One per term	One per week	One per lecture block	One per term	One per lecture block	One per term	One per week	Mainly for Revision	Evenly throughout the year	Google	Google Scholar	PubMed		ScienceDirect			Direct links to papers provided by others		Zotero	Disagree somewhat	Strongly Agree	Strongly Agree	Strongly Agree	Strongly Agree	Agree somewhat	Agree	Disagree somewhat	Agree	Disagree somewhat	Agree	Strongly Agree	Agree
UG066	Part II		Biochemistry and Molecular Biology	Cell and Developmental Biology			Neurobiology						Biochemistry		One per week	One per term	None	One per term	One per lecture block	One per week	None	None	None	One per lecture block	Mainly in Michaelmas Term	Mainly for Revision	Google	Google Scholar	PubMed								Agree somewhat	Agree	Agree	Agree somewhat	Disagree somewhat	Agree	Agree	Agree somewhat	Strongly Agree	Agree	Disagree	Agree	Agree
UG067	Part IB		Biochemistry and Molecular Biology					Pathology	Pharmacology				I am a IB Student		One per lecture block	One per term	One per week	None	One per lecture block	One per lecture block	None	One per term	None	One per term	Mainly in Michaelmas Term	Mainly in Michaelmas Term	Google				ScienceDirect			Direct links to papers provided by others			Agree somewhat	Agree	Disagree somewhat	Disagree	Disagree	Agree	Disagree somewhat	Agree somewhat	Agree	Agree somewhat	Strongly Agree	Strongly Agree	Disagree somewhat
UG068	Part IB						Neurobiology	Pathology		Physiology			I am a IB Student		One per lecture block	None	One per term	One per lecture block	One per lecture block	One per week	None	None	None	One per lecture block	Mainly in Lent Term	Mainly in Lent Term			PubMed	Mendeley	ScienceDirect	Web of Science		Direct links to papers provided by others			Agree	Disagree	Agree somewhat	Disagree	Agree somewhat	Agree somewhat	Agree somewhat	Disagree somewhat	Strongly Agree	Disagree somewhat	Agree somewhat	Agree	Disagree somewhat
UG069	Part IB					Experimental Psychology	Neurobiology			Physiology			I am a IB Student		One per term	None	None	None	None	None	None	None	None	None	Mainly in Lent Term	I didn't read this type of paper			PubMed		ScienceDirect						Disagree somewhat	Disagree somewhat	Agree somewhat	Disagree somewhat	Disagree somewhat	Disagree	Disagree	Disagree somewhat	Disagree somewhat	Disagree	Agree somewhat	Agree somewhat	Disagree somewhat
UG070	Part IB						Neurobiology	Pathology	Pharmacology						One per lecture block	One per week	One per week	None	More than one per week	One per lecture block	More than one per week	One per week	None	More than one per week	Evenly throughout the year	Evenly throughout the year	Google	Google Scholar			ScienceDirect	Web of Science			Direct links to papers provided via social media (e.g. Twitter, Facebook)		Agree somewhat	Agree	Agree	Disagree somewhat	Agree somewhat	Agree	Agree somewhat	Agree	Agree	Agree somewhat	Agree	Agree	Agree
UG071	Part II		Biochemistry and Molecular Biology	Cell and Developmental Biology					Pharmacology				Biochemistry		More than one per week	One per term		One per term	One per week	More than one per week	One per term		One per term	One per week	Mainly in Lent Term	Mainly in Easter Term	Google	Google Scholar	PubMed								Disagree	Agree somewhat	Agree	Agree	Agree somewhat	Agree somewhat	Agree	Agree somewhat	Strongly Agree	Agree somewhat	Agree somewhat	Strongly Agree	Disagree somewhat
UG072	Part II		Biochemistry and Molecular Biology				Neurobiology	Pathology					Biochemistry		One per lecture block	One per week	One per week	One per term	More than one per week	One per lecture block	One per lecture block	One per week	None	One per week	Evenly throughout the year	Mainly for Revision			PubMed		ScienceDirect					Feedly with RSS of journals of interest	Agree	Strongly Agree	Agree	Agree somewhat	Disagree somewhat	Agree	Disagree somewhat	Disagree somewhat	Strongly Agree	Agree	Agree somewhat	Strongly Agree	Agree
UG073	Part IB		Biochemistry and Molecular Biology					Pathology		Physiology			I am a IB Student		None	None	None	None	One per lecture block	None	None	None	None	One per term	Evenly throughout the year	Evenly throughout the year	Google										Agree somewhat	Disagree somewhat	Agree somewhat	Agree somewhat	Disagree somewhat	Disagree somewhat	Strongly Disagree	Agree somewhat	Agree somewhat	Agree somewhat	Agree somewhat	Agree somewhat	Disagree
UG074	Part IB		Biochemistry and Molecular Biology	Cell and Developmental Biology							Plant and Microbial Sciences		I am a IB Student		One per term	One per term	None	None	One per term	None	None	None	None	One per term	Evenly throughout the year	Evenly throughout the year		Google Scholar				Web of Science		Direct links to papers provided by others			Disagree somewhat	Agree	Agree	Agree somewhat	Disagree	Agree	Agree somewhat	Disagree somewhat	Strongly Agree	Agree somewhat	Agree somewhat	Agree somewhat	Disagree
UG075	Part IB			Cell and Developmental Biology				Pathology		Physiology			I am a IB Student		One per term	None	None	None	None	One per lecture block	None	None	One per term	One per lecture block	I didn't read this type of paper	Mainly in Lent Term			PubMed								Agree somewhat	Agree somewhat	Agree somewhat	Disagree somewhat	Disagree	Agree somewhat	Agree somewhat	Disagree somewhat	Agree somewhat	Agree somewhat
UG076	Part IB			Cell and Developmental Biology			Neurobiology			Physiology			I am a IB Student		One per week	One per lecture block	One per week	None	One per term	One per lecture block	One per week	One per week	None	One per term	Mainly in Lent Term	Mainly in Lent Term	Google		PubMed					Direct links to papers provided by others			Agree	Agree	Agree	Agree	Agree somewhat	Agree	Disagree somewhat	Disagree somewhat	Agree	Disagree somewhat	Agree somewhat	Agree	Strongly Agree
UG077	Part IB		Biochemistry and Molecular Biology	Cell and Developmental Biology								Chemistry B	I am a IB Student		One per week	One per lecture block	One per lecture block	One per lecture block	One per week	One per lecture block	One per lecture block	One per term	One per term	One per lecture block	Evenly throughout the year	Mainly for Revision	Google		PubMed					Direct links to papers provided by others	Direct links to papers provided via social media (e.g. Twitter, Facebook)	NCBI	Agree somewhat	Strongly Agree	Strongly Agree	Agree somewhat	Agree	Strongly Agree	Agree	Disagree somewhat	Strongly Agree	Agree somewhat	Agree somewhat	Agree somewhat	Strongly Agree
UG078	Part IB		Biochemistry and Molecular Biology	Cell and Developmental Biology							Plant and Microbial Sciences		I am a IB Student		One per term	One per term	One per lecture block	One per term	One per lecture block	One per lecture block	One per term	One per lecture block	One per term	One per lecture block	Evenly throughout the year	Mainly for Revision	Google	Google Scholar						Direct links to papers provided by others	Direct links to papers provided via social media (e.g. Twitter, Facebook)		Agree	Agree somewhat	Agree somewhat	Agree	Agree somewhat	Agree	Agree somewhat	Disagree	Agree	Agree	Agree	Agree	Agree somewhat
UG079	Part II	Animal Biology		Cell and Developmental Biology							Plant and Microbial Sciences		Zoology		More than one per week	More than one per week	More than one per week	More than one per week	More than one per week	More than one per week	One per week	One per week	One per week	More than one per week	Evenly throughout the year	Evenly throughout the year		Google Scholar									Agree	Agree	Strongly Agree	Strongly Agree	Strongly Agree	Agree	Agree somewhat	Disagree somewhat	Agree	Strongly Agree	Agree somewhat	Strongly Agree	Strongly Agree
UG080	Part IB			Cell and Developmental Biology	Ecology						Plant and Microbial Sciences		Zoology		One per week	One per lecture block	One per term	None	More than one per week	None	None	None	One per term	More than one per week	Mainly for Revision	Mainly for Revision		Google Scholar									Agree	Strongly Agree	Strongly Agree	Strongly Agree	Agree	Strongly Agree	Strongly Agree	Agree somewhat	Strongly Agree	Strongly Agree	Agree somewhat	Agree somewhat	Disagree
UG081	Part IB		Biochemistry and Molecular Biology	Cell and Developmental Biology									I am a IB Student		None	One per term	None	None	One per term	One per lecture block	One per lecture block	One per lecture block		More than one per week	Evenly throughout the year	Evenly throughout the year	Google	Google Scholar	PubMed			Web of Science		Direct links to papers provided by others			Agree	Agree somewhat	Strongly Agree	Agree somewhat	Agree somewhat	Strongly Agree	Agree	Agree somewhat	Strongly Agree	Agree somewhat	Agree somewhat	Agree somewhat	Agree somewhat
UG082	Part IB			Cell and Developmental Biology			Neurobiology			Physiology			I am a IB Student		One per lecture block	One per week	One per lecture block	One per week	More than one per week	One per lecture block	One per lecture block	More than one per week	More than one per week	More than one per week	Mainly in Michaelmas Term	Evenly throughout the year	Google	Google Scholar	PubMed					Direct links to papers provided by others			Agree somewhat	Agree	Strongly Agree	Strongly Agree	Agree somewhat	Strongly Agree	Agree	Agree somewhat	Strongly Agree	Strongly Agree	Strongly Agree	Strongly Agree	Disagree somewhat
UG083	Part IB			Cell and Developmental Biology			Neurobiology	Pathology					I am a IB Student		One per term	One per term	One per lecture block	One per week	One per week	One per lecture block	One per term	One per lecture block	One per week	More than one per week	Mainly in Michaelmas Term	Evenly throughout the year	Google	Google Scholar						Direct links to papers provided by others			Agree somewhat	Agree somewhat	Disagree somewhat	Disagree	Strongly Disagree	Agree somewhat	Agree	Agree somewhat	Disagree somewhat	Agree somewhat	Disagree somewhat	Agree somewhat	Disagree
UG084	Part II						Neurobiology	Pathology		Physiology			Physiology, Neuroscience and Development		More than one per week	One per week	One per week	One per lecture block	More than one per week	More than one per week	One per week	One per week	One per week	More than one per week	Evenly throughout the year	Evenly throughout the year	Google		PubMed		ScienceDirect						Agree somewhat	Agree somewhat	Agree	Agree somewhat	Agree somewhat	Agree somewhat	Agree somewhat	Disagree somewhat	Agree somewhat	Agree	Agree	Agree	Agree somewhat
UG085	Part IB	Animal Biology		Cell and Developmental Biology				Pathology					Zoology		One per term	One per week	One per week	None	None	None	One per lecture block	One per lecture block	None	None	Mainly in Lent Term	Mainly in Lent Term			PubMed					Direct links to papers provided by others			Agree	Disagree somewhat	Disagree	Disagree	Disagree	Agree	Agree	Agree	Agree	Agree somewhat	Strongly Agree	Agree	Agree
UG086	Part IB		Biochemistry and Molecular Biology								Plant and Microbial Sciences	Chemistry B	Biochemistry		None	One per term	One per term	None	None	None	One per term	One per term	None	One per term	Evenly throughout the year	Evenly throughout the year	Google		PubMed		ScienceDirect						Agree	Agree somewhat	Agree somewhat	Disagree somewhat	Disagree somewhat	Agree somewhat	Agree somewhat	Disagree somewhat	Agree somewhat	Agree somewhat	Agree	Agree	Disagree somewhat
UG087	Part IB							Pathology	Pharmacology	Physiology			Physiology, Neuroscience and Development		One per term	None	None	None	One per lecture block	None	None	One per term	None	None	Mainly in Michaelmas Term	Mainly in Michaelmas Term		Google Scholar									Agree somewhat	Agree somewhat	Agree somewhat	Agree	Disagree	Agree somewhat	Strongly Disagree	Agree somewhat	Agree somewhat	Disagree somewhat	Agree	Agree somewhat	Strongly Disagree
UG088	Part II			Cell and Developmental Biology				Pathology			Plant and Microbial Sciences		Plant Sciences		One per lecture block	One per term	One per term	One per term	One per term	More than one per week	One per week	One per lecture block	One per lecture block	One per lecture block	Mainly for Revision	Evenly throughout the year	Google					Web of Science		Direct links to papers provided by others	Direct links to papers provided via social media (e.g. Twitter, Facebook)		Agree somewhat	Agree somewhat	Agree somewhat	Agree somewhat	Agree somewhat	Agree	Agree	Agree somewhat	Strongly Agree	Agree somewhat	Agree somewhat	Agree	Disagree somewhat
UG089	Part IB						Neurobiology			Physiology	Plant and Microbial Sciences		I am a IB Student		One per lecture block	One per week	One per week	One per lecture block	One per week	One per lecture block	One per lecture block	One per lecture block	One per lecture block	One per term	Mainly for Revision	Mainly for Revision	Google										Agree somewhat	Agree	Agree somewhat	Agree	Agree	Agree	Agree	Agree somewhat	Strongly Agree	Strongly Agree	Agree somewhat	Agree somewhat	Agree somewhat
UG090	Part IB		Biochemistry and Molecular Biology	Cell and Developmental Biology	Ecology								Genetics		One per lecture block	One per lecture block	One per term	None	One per term	One per lecture block	One per term	One per term	None	One per term	Mainly in Michaelmas Term	Mainly in Michaelmas Term		Google Scholar									Agree somewhat	Agree	Agree	Agree	Agree somewhat	Agree somewhat	Agree somewhat	Agree somewhat	Agree	Agree	Agree somewhat	Agree	Disagree somewhat
UG091	Part IB			Cell and Developmental Biology				Pathology				Chemistry B	I am a IB Student		One per term	None	One per week	One per lecture block	One per week	One per lecture block	None	One per week	One per week	More than one per week	Evenly throughout the year	Evenly throughout the year	Google	Google Scholar	PubMed		ScienceDirect			Direct links to papers provided by others	Direct links to papers provided via social media (e.g. Twitter, Facebook)		Agree	Agree somewhat	Agree	Disagree somewhat	Agree somewhat	Agree somewhat	Agree somewhat	Agree somewhat	Agree	Agree somewhat	Agree somewhat	Agree	Disagree somewhat
UG092	Part IB	Animal Biology		Cell and Developmental Biology			Neurobiology						I am a IB Student				One per week		One per week			One per week		More than one per week	Mainly in Lent Term	Mainly in Lent Term	Google	Google Scholar						Direct links to papers provided by others			Agree somewhat	Agree somewhat	Agree	Disagree somewhat	Agree somewhat	Agree somewhat	Agree somewhat	Agree somewhat	Agree	Agree somewhat	Agree	Agree	Disagree somewhat
UG093	Part IB		Biochemistry and Molecular Biology	Cell and Developmental Biology				Pathology					I am a IB Student		None	One per term	None	None	One per term	None	None	One per term	None	None	Evenly throughout the year	Evenly throughout the year	Google										Agree somewhat	Disagree	Agree somewhat	Disagree	Disagree	Agree somewhat	Agree somewhat	Agree somewhat	Agree	Disagree somewhat	Agree somewhat	Agree	Agree somewhat
UG094	Part IB			Cell and Developmental Biology			Neurobiology	Pathology					I am a IB Student		None	None	None	None	None	One per lecture block	None	One per lecture block	None	None	I didn't read this type of paper	Mainly in Michaelmas Term	Google		PubMed								Agree somewhat	Disagree somewhat	Strongly Agree	Disagree	Disagree	Disagree somewhat	Agree somewhat	Agree	Agree	Disagree somewhat	Agree somewhat	Agree somewhat	Disagree
UG095	Part IB			Cell and Developmental Biology	Ecology						Plant and Microbial Sciences		I am a IB Student	will do zoology	One per term	One per term	One per term	One per term	More than one per week		One per term	One per term	One per term	One per lecture block	Evenly throughout the year	Mainly for Revision	Google	Google Scholar	PubMed		ScienceDirect	Web of Science		Direct links to papers provided by others	Direct links to papers provided via social media (e.g. Twitter, Facebook)		Strongly Agree	Strongly Agree	Agree	Agree	Agree	Strongly Agree	Agree somewhat	Disagree	Strongly Agree	Agree somewhat	Strongly Agree	Agree	Agree
UG096	Part IB		Biochemistry and Molecular Biology	Cell and Developmental Biology							Plant and Microbial Sciences		I am a IB Student		None	None	One per term	One per term	One per term	None	None	None	One per term	One per lecture block	Mainly in Lent Term	Mainly in Lent Term	Google	Google Scholar						Direct links to papers provided by others	Direct links to papers provided via social media (e.g. Twitter, Facebook)
UG097	Part II	Animal Biology			Ecology						Plant and Microbial Sciences		Zoology		More than one per week	None	None	None	More than one per week	One per term	None	One per term	None	One per week	Evenly throughout the year	Evenly throughout the year		Google Scholar							Direct links to papers provided via social media (e.g. Twitter, Facebook)		Agree somewhat	Agree somewhat	Agree	Agree	Agree	Agree somewhat	Disagree somewhat	Disagree somewhat	Agree	Agree	Agree somewhat	Agree somewhat	Agree
UG098	Part IB		Biochemistry and Molecular Biology								Plant and Microbial Sciences	Chemistry B	I am a IB Student		One per term	One per lecture block	One per term	One per term	One per term	One per term	One per term	One per term	One per term	One per term	Mainly in Lent Term	Mainly in Lent Term		Google Scholar	PubMed					Direct links to papers provided by others			Strongly Agree	Strongly Agree	Agree	Agree somewhat	Disagree somewhat	Agree	Agree somewhat	Disagree	Strongly Agree	Disagree	Agree	Strongly Agree	Disagree somewhat
UG099	Part IB	Animal Biology		Cell and Developmental Biology							Plant and Microbial Sciences		Plant Sciences		One per lecture block	One per lecture block	One per term	None	One per term	One per lecture block	One per lecture block	One per term	None	One per lecture block	Evenly throughout the year	Evenly throughout the year		Google Scholar						Direct links to papers provided by others			Disagree	Strongly Disagree	Agree somewhat	Disagree	Strongly Disagree	Agree somewhat	Disagree	Agree	Strongly Agree	Agree	Agree somewhat	Agree somewhat	Disagree
UG100	Part II		Biochemistry and Molecular Biology					Pathology			Plant and Microbial Sciences		Plant Sciences		More than one per week	More than one per week	One per lecture block	One per lecture block	More than one per week	More than one per week	More than one per week	One per lecture block	One per lecture block	More than one per week	Evenly throughout the year	Evenly throughout the year	Google	Google Scholar	PubMed		ScienceDirect						Strongly Agree	Agree somewhat	Strongly Agree	Agree	Strongly Agree	Strongly Agree	Strongly Agree	Agree somewhat	Strongly Agree	Strongly Agree	Strongly Agree	Strongly Agree	Agree somewhat
UG101	Part II			Cell and Developmental Biology	Ecology						Plant and Microbial Sciences		Plant Sciences
UG102	Part IB			Cell and Developmental Biology			Neurobiology					History and Philosophy of Science	I am a IB Student		One per term	None	None	None	None	None	None	None	One per term	One per term	Mainly in Michaelmas Term	Mainly in Easter Term					ScienceDirect			Direct links to papers provided by others			Agree somewhat	Disagree somewhat	Strongly Agree	Agree somewhat	Agree	Agree	Agree	Agree	Strongly Agree	Disagree somewhat
UG103	Part II									Physiology		Veterinary Medicine (I had to tick physiology as it wouldn't let me carry on without ticking an option)	Zoology		One per week	One per term	One per term	None	One per term	One per week	None	None	None	One per term	Mainly in Michaelmas Term	Mainly in Michaelmas Term	Google										Agree somewhat	Agree	Disagree somewhat	Agree somewhat	Disagree	Disagree	Disagree	Agree somewhat	Agree somewhat	Disagree somewhat	Disagree somewhat	Agree	Disagree somewhat
UG104	Part II	Animal Biology		Cell and Developmental Biology							Plant and Microbial Sciences		Plant Sciences		More than one per week	One per term	One per lecture block	One per term	More than one per week	One per week	One per term	None	One per lecture block	One per week	Mainly for Revision	Mainly for Revision	Google				ScienceDirect		Scopus		Direct links to papers provided via social media (e.g. Twitter, Facebook)		Disagree somewhat	Agree somewhat	Agree somewhat	Agree somewhat	Agree somewhat	Agree somewhat	Disagree somewhat	Agree somewhat	Agree somewhat	Agree somewhat	Agree somewhat	Agree somewhat	Disagree
UG105	Part IB		Biochemistry and Molecular Biology	Cell and Developmental Biology							Plant and Microbial Sciences		I am a IB Student		One per lecture block	One per term	One per lecture block	None	One per week	One per lecture block	None	None	None	One per lecture block	Mainly in Michaelmas Term	Mainly for Revision	Google		PubMed						Direct links to papers provided via social media (e.g. Twitter, Facebook)		Disagree somewhat	Disagree somewhat	Agree	Disagree somewhat	Disagree somewhat	Agree somewhat	Agree	Agree somewhat	Agree	Agree	Agree somewhat	Agree	Disagree
UG106	Part IB		Biochemistry and Molecular Biology	Cell and Developmental Biology							Plant and Microbial Sciences		I am a IB Student		One per lecture block	One per term	One per lecture block	One per term	One per week	One per lecture block	One per term	One per lecture block	None	One per week	Evenly throughout the year	Evenly throughout the year	Google				ScienceDirect		Scopus	Direct links to papers provided by others			Agree somewhat	Strongly Agree	Agree	Agree	Agree	Agree	Agree	Agree	Agree	Agree	Agree	Agree	Disagree
UG107	Part IB		Biochemistry and Molecular Biology	Cell and Developmental Biology							Plant and Microbial Sciences		I am a IB Student		One per lecture block					One per lecture block					Evenly throughout the year	Evenly throughout the year	Google	Google Scholar	PubMed	Mendeley							Agree somewhat	Agree	Agree somewhat	Agree somewhat	Disagree somewhat	Agree somewhat	Agree	Agree somewhat	Agree	Agree somewhat	Agree	Agree	Disagree
UG108	Part II	Animal Biology		Cell and Developmental Biology							Plant and Microbial Sciences		Plant Sciences		One per lecture block	One per lecture block	One per lecture block	One per lecture block	One per lecture block	One per lecture block	One per lecture block	One per lecture block	One per lecture block	One per lecture block	Mainly for Revision	Mainly for Revision	Google	Google Scholar	PubMed					Direct links to papers provided by others	Direct links to papers provided via social media (e.g. Twitter, Facebook)		Agree somewhat	Agree	Agree	Agree	Agree	Agree	Agree	Agree somewhat	Agree	Agree	Disagree somewhat	Agree	Agree
UG109	Part II	Animal Biology		Cell and Developmental Biology			Neurobiology						Zoology		More than one per week	One per lecture block	One per term	None	More than one per week	More than one per week	One per lecture block	One per term	None	More than one per week	Evenly throughout the year	Mainly for Revision	Google	Google Scholar			ScienceDirect		Scopus	Direct links to papers provided by others		Cambridge library search +	Agree	Strongly Agree	Strongly Agree	Strongly Agree	Agree somewhat	Strongly Agree	Strongly Agree	Disagree	Strongly Agree	Strongly Agree	Agree	Strongly Agree	Agree somewhat
UG110	Part II	Animal Biology		Cell and Developmental Biology							Plant and Microbial Sciences		Zoology		More than one per week	One per lecture block	One per lecture block	None	One per lecture block	More than one per week	One per lecture block	One per lecture block	None	One per lecture block	Evenly throughout the year	Evenly throughout the year		Google Scholar	PubMed		ScienceDirect	Web of Science					Agree somewhat	Agree somewhat	Disagree somewhat	Agree somewhat	Disagree somewhat	Agree somewhat	Agree somewhat	Agree somewhat	Agree	Agree	Disagree somewhat	Agree	Agree
UG111	Part IB		Biochemistry and Molecular Biology	Cell and Developmental Biology								Physics B	I am a IB Student		None	One per term	One per term	None	One per lecture block	None	One per term	One per term	None	One per lecture block	Mainly in Lent Term	Mainly in Lent Term	Google	Google Scholar	PubMed					Direct links to papers provided by others		LibrarySearch	Strongly Agree	Strongly Agree	Agree	Agree	Disagree somewhat	Agree	Agree somewhat	Disagree	Strongly Agree	Agree somewhat	Agree	Agree	Agree somewhat
UG112	Part II		Biochemistry and Molecular Biology	Cell and Developmental Biology				Pathology					Zoology		More than one per week	More than one per week	More than one per week	One per week	More than one per week	More than one per week	More than one per week	More than one per week	None	More than one per week	Evenly throughout the year	Evenly throughout the year	Google									References in reviews	Agree	Agree	Strongly Agree	Agree	Disagree somewhat	Strongly Agree	Strongly Agree	Agree somewhat	Strongly Agree	Strongly Agree	Strongly Agree	Strongly Agree	Agree somewhat
UG113	Part IB				Ecology					Physiology	Plant and Microbial Sciences		I am a IB Student		More than one per week	One per week	One per week	None	More than one per week	One per week	One per lecture block	One per lecture block	None	One per week	Evenly throughout the year	Evenly throughout the year	Google	Google Scholar									Agree somewhat	Strongly Agree	Strongly Agree	Strongly Agree	Disagree somewhat	Agree	Disagree somewhat	Disagree somewhat	Strongly Agree	Strongly Agree	Strongly Agree	Disagree	Disagree somewhat
UG114	Part IB		Biochemistry and Molecular Biology	Cell and Developmental Biology				Pathology							One per lecture block	One per term	None	None	One per lecture block	More than one per week	More than one per week	More than one per week	None	More than one per week	Mainly in Michaelmas Term	Evenly throughout the year	Google	Google Scholar	PubMed								Disagree somewhat	Agree somewhat	Agree somewhat	Agree somewhat	Disagree somewhat	Agree somewhat	Disagree somewhat	Disagree somewhat	Agree somewhat	Disagree somewhat	Agree somewhat	Agree somewhat	Agree
UG115	Part IB										Plant and Microbial Sciences		I am a IB Student		One per term	One per term		One per term		One per lecture block	One per lecture block		One per lecture block		Evenly throughout the year	Evenly throughout the year	Google							Direct links to papers provided by others			Disagree somewhat	Disagree	Agree somewhat	Agree somewhat	Disagree somewhat	Agree	Agree	Agree somewhat	Agree	Agree somewhat	Disagree	Strongly Agree	Disagree
UG116	Part IB										Plant and Microbial Sciences		I am a IB Student		None	One per lecture block	One per term	One per term	One per term	None	One per term	None	None	None	Mainly in Lent Term	I didn't read this type of paper	Google	Google Scholar				Web of Science		Direct links to papers provided by others	Direct links to papers provided via social media (e.g. Twitter, Facebook)		Agree	Strongly Agree	Agree somewhat	Agree somewhat	Disagree	Agree somewhat	Strongly Agree	Agree somewhat	Agree somewhat	Agree	Strongly Agree	Strongly Agree	Strongly Disagree
UG117	Part IB	Animal Biology			Ecology								I am a IB Student		None	One per lecture block	None	None	More than one per week	None	None	None	None	None	Evenly throughout the year	I didn't read this type of paper	Google	Google Scholar		Mendeley							Strongly Agree	Strongly Agree	Agree somewhat	Agree	Agree somewhat	Agree somewhat	Agree somewhat	Disagree somewhat	Strongly Agree	Strongly Disagree	Agree somewhat	Agree somewhat	Disagree somewhat
UG118	Part IB	Animal Biology				Experimental Psychology	Neurobiology						Zoology		One per lecture block	One per lecture block	One per lecture block	None	More than one per week	One per lecture block	One per lecture block	One per lecture block	None	One per week	Evenly throughout the year	Evenly throughout the year	Google	Google Scholar						Direct links to papers provided by others			Agree somewhat	Agree	Agree	Disagree somewhat	Agree somewhat	Agree somewhat	Agree somewhat	Agree somewhat	Agree somewhat	Agree somewhat	Agree somewhat	Agree somewhat	Disagree somewhat
UG119	Part IB		Biochemistry and Molecular Biology	Cell and Developmental Biology								Chemistry B	Biochemistry
UG120	Part IB		Biochemistry and Molecular Biology	Cell and Developmental Biology								Chemistry B	I am a IB Student		One per lecture block	One per lecture block	One per week	One per term	One per lecture block	One per term	One per term	One per term	None	One per term	Evenly throughout the year	Evenly throughout the year	Google	Google Scholar	PubMed								Agree	Agree somewhat	Agree	Agree	Disagree somewhat	Agree somewhat	Disagree somewhat	Agree somewhat	Agree	Agree somewhat	Agree somewhat	Strongly Agree	Agree somewhat
UG121	Part IB		Biochemistry and Molecular Biology	Cell and Developmental Biology								Chemistry B	I am a IB Student		One per term	None	None	None	One per week	One per lecture block	None	None	None	One per week	Mainly in Michaelmas Term	Mainly in Lent Term	Google	Google Scholar						Direct links to papers provided by others	Direct links to papers provided via social media (e.g. Twitter, Facebook)		Agree	Strongly Agree	Strongly Agree	Agree	Disagree somewhat	Agree	Agree	Disagree	Strongly Agree	Disagree	Agree	Agree	Agree somewhat
UG122	Part IB		Biochemistry and Molecular Biology					Pathology			Plant and Microbial Sciences		I am a IB Student		One per lecture block	One per lecture block	None	None	One per term	One per lecture block	One per term	None	None	One per week	Mainly in Lent Term	Mainly in Lent Term	Google										Disagree somewhat	Agree	Agree	Agree	Disagree somewhat	Agree somewhat	Disagree somewhat	Agree somewhat	Agree	Disagree somewhat	Disagree somewhat	Disagree somewhat	Agree somewhat
UG123	Part IB									Physiology	Plant and Microbial Sciences	GSA			None	None	None	None	One per lecture block	None	None	None	None	One per lecture block	Mainly for Revision	Mainly for Revision	Google										Disagree somewhat	Disagree somewhat	Agree	Agree	Agree	Agree somewhat	Agree somewhat	Strongly Agree	Agree	Disagree somewhat	Disagree	Disagree	Disagree
UG124	Part II		Biochemistry and Molecular Biology				Neurobiology				Plant and Microbial Sciences		Plant Sciences		More than one per week	One per term	More than one per week	One per week	More than one per week	More than one per week	One per term	More than one per week	One per week	More than one per week	Evenly throughout the year	Evenly throughout the year	Google	Google Scholar	PubMed					Direct links to papers provided by others	Direct links to papers provided via social media (e.g. Twitter, Facebook)		Agree	Agree	Agree	Agree	Agree somewhat	Agree	Agree	Disagree	Agree	Agree	Agree	Agree	Agree somewhat
UG125	Part II		Biochemistry and Molecular Biology					Pathology			Plant and Microbial Sciences		Plant Sciences		One per lecture block	One per lecture block	One per lecture block	None	One per lecture block	One per week	One per lecture block	One per lecture block	None	One per term	Mainly for Revision	Evenly throughout the year							Scopus				Disagree somewhat	Agree somewhat	Agree	Disagree somewhat	Agree somewhat	Agree somewhat	Agree somewhat	Agree	Agree	Agree	Agree somewhat	Strongly Agree	Agree somewhat
UG126	Part IB	Animal Biology										Geological Sciences A, Geological Sciences B	I am a IB Student		One per term	None	One per term	None	None	One per term	None	None	One per term	None	Evenly throughout the year	Evenly throughout the year	Google		PubMed								Disagree somewhat	Agree	Agree somewhat	Agree	Disagree somewhat	Agree somewhat	Agree somewhat	Agree somewhat	Disagree somewhat	Disagree	Agree	Agree	Disagree
UG127	Part II	Animal Biology	Biochemistry and Molecular Biology	Cell and Developmental Biology									Zoology
UG128	Part IB	Animal Biology											I am a IB Student		One per lecture block	One per week	One per week	None	One per week	One per lecture block	One per week	One per week	None	One per lecture block	Evenly throughout the year	Evenly throughout the year		Google Scholar									Agree somewhat	Agree	Agree	Agree	Agree	Agree somewhat	Agree somewhat	Agree somewhat	Agree	Agree
UG129	Part II	Animal Biology			Ecology							Geological Sciences A	Zoology		More than one per week	One per term	One per lecture block	One per lecture block	More than one per week	More than one per week	One per week	One per lecture block	One per lecture block	One per week	Evenly throughout the year	Evenly throughout the year		Google Scholar		Mendeley					Direct links to papers provided via social media (e.g. Twitter, Facebook)		Agree	Strongly Agree	Agree somewhat	Agree	Agree	Strongly Agree	Strongly Agree	Disagree	Agree	Strongly Agree	Agree somewhat	Agree	Agree
UG130	Part IB	Animal Biology						Pathology			Plant and Microbial Sciences		I am a IB Student		One per term	One per term	None	None	One per term	One per lecture block	None	None	None	One per lecture block	Evenly throughout the year	Evenly throughout the year	Google	Google Scholar	PubMed		ScienceDirect						Agree	Disagree somewhat	Agree	Disagree somewhat	Agree somewhat	Agree somewhat	Agree somewhat	Agree somewhat	Strongly Agree	Disagree	Agree	Disagree somewhat	Strongly Disagree
[truncated: 37 more columns]

## Sheet: Academic Survey
Participant ID	Which of the following best describes you:		Which department do you work in?											Which of the following best describes your area of research? Select all that apply										Have you done any undergraduate teaching in the last three years?	On average, how many PRIMARY RESEARCH papers do you read?			On average, how many REVIEW papers do you read?			When trying to finding a paper, which of the following tools do you use? Select all that apply.										To what extent would you agree with the following statements?					To what extent would you agree with the following statements?			To what extent would you agree with the following statements: I read PRIMARY RESEARCH papers to .....
_x0000_	Response	Other (please specify)	Biochemistry	Psychology	Genetics	Pathology	Pharmacology	Physiology, Neuroscience and Development (PDN)	Plant Sciences	Psychology	Sainsbury Laboratory	Zoology	Other (please specify)	Ecology	Evolutionary Biology	Physiology	Cell Biology	Molecular Biology	Genetics	Biochemistry	Systems Biology	Mathematical Biology	Other (please specify)	Response	Papers recommended by research supervisor	Papers recommended by colleagues	Papers you have found yourself	Papers recommended by research supervisor	Papers recommended by colleagues	Papers you have found yourself	Google	Google Scholar	PubMed	Mendeley	ScienceDirect	Web of Science	Scopus	Direct links to papers provided by others	Direct links to papers obtained via social media (e.g. Twitter, Facebook)	Other (please specify)	I enjoy reading research papers	I am confident in reading research papers without guidance (e.g. from supervisors)	I know how to find research papers on a given topic	I know how to read research papers to extract information efficiently	I know how to identify papers that are of critical importance to the area I am investigating	Reading research papers is a good use of my time	Reading research papers is frustrating	Reading research papers is important for my general scientific training	Broaden my knowledge
RS001	Head of Group/UTO								Plant Sciences						Evolutionary Biology			Molecular Biology		Biochemistry				Yes	Not applicable	One per week	One per day	Not applicable	One per week	One per week		Google Scholar	PubMed			Web of Science					Agree	Strongly Agree	Strongly Agree	Strongly Agree	Agree	Agree	Agree	Agree	Agree somewhat
RS002	Head of Group/UTO										Sainsbury Laboratory								Genetics				molecular genetics	Yes	Not applicable	One per day	One per day	Not applicable	One per week	One per week			PubMed			Web of Science					Agree	Strongly Agree	Strongly Agree	Strongly Agree	Agree	Strongly Agree	Strongly Disagree	Strongly Agree	Strongly Agree
RS003	Head of Group/UTO											Zoology				Physiology								Yes			One per week			One per week			PubMed		ScienceDirect	Web of Science					Agree	Agree	Strongly Agree	Strongly Agree	Agree	Strongly Agree	Agree	Strongly Agree	Strongly Agree
RS004	Head of Group/UTO			Psychology																			Neuroscience	Yes	Not applicable	One every 3 months	One per week	Not applicable	One every 3 months	One per week		Google Scholar	PubMed					Direct links to papers provided by others	Direct links to papers obtained via social media (e.g. Twitter, Facebook)		Agree	Strongly Agree	Strongly Agree	Strongly Agree	Strongly Agree	Agree	Disagree somewhat	Agree	Disagree somewhat
RS005	Head of Group/UTO										Sainsbury Laboratory					Physiology		Molecular Biology		Biochemistry	Systems Biology	Mathematical Biology		Yes	Not applicable	One every 3 months	One per day	Not applicable	One every 3 months	One per week		Google Scholar									Strongly Agree	Strongly Agree	Strongly Agree	Strongly Agree	Strongly Agree	Strongly Agree	Strongly Disagree	Strongly Agree	Strongly Agree
RS006	Head of Group/UTO				Genetics												Cell Biology		Genetics				Neurobiology	Yes	Not applicable	One per week	More than one per day	Not applicable	One every 3 months	One per week	Google	Google Scholar	PubMed						Direct links to papers obtained via social media (e.g. Twitter, Facebook)	RSS feeds to PubMed searches	Strongly Agree	Strongly Agree	Strongly Agree	Strongly Agree	Strongly Agree	Strongly Agree	Agree somewhat	Strongly Agree	Strongly Agree
RS007	Head of Group/UTO											Zoology											Neurobiology	Yes	None	One per week	One per week		One per week	One per week		Google Scholar	PubMed			Web of Science				Reviews	Strongly Agree	Strongly Agree	Strongly Agree	Agree	Strongly Agree	Strongly Agree	Strongly Disagree	Strongly Agree	Strongly Agree
RS008	Head of Group/UTO							Physiology, Neuroscience and Development (PDN)															Neuroscience	Yes	One per week	One per week	One per week	One every 3 months	One every 3 months	One every 3 months			PubMed					Direct links to papers provided by others			Agree	Strongly Agree	Strongly Agree	Agree	Strongly Agree	Agree	Agree somewhat	Strongly Agree	Strongly Agree
RS009	Head of Group/UTO							Physiology, Neuroscience and Development (PDN)									Cell Biology					Mathematical Biology	pharmacology	Yes	Not applicable	One per week	One per week	Not applicable	One every 3 months	One every 3 months	Google		PubMed		ScienceDirect	Web of Science					Disagree somewhat	Agree	Agree	Agree	Agree somewhat	Disagree somewhat	Strongly Agree	Agree somewhat	Agree somewhat
RS010	Head of Group/UTO								Plant Sciences									Molecular Biology						Yes	Not applicable	One every 3 months	One per day	Not applicable	One every 3 months	One per week	Google		PubMed								Strongly Agree	Strongly Agree	Strongly Agree	Strongly Agree	Strongly Agree	Strongly Agree	Strongly Disagree	Strongly Agree	Strongly Agree
RS011	Head of Group/UTO						Pharmacology										Cell Biology							Yes	Not applicable	One every 3 months	More than one per day	Not applicable	One every 3 months	One per day	Google		PubMed					Direct links to papers provided by others			Agree	Strongly Agree	Agree	Agree	Agree somewhat	Strongly Agree	Disagree	Agree	Strongly Agree
RS012	Head of Group/UTO							Physiology, Neuroscience and Development (PDN)								Physiology								Yes	None	One every 3 months	One per day	None	One every 3 months	One per week		Google Scholar	PubMed								Agree somewhat	Strongly Agree	Strongly Agree	Strongly Agree	Strongly Agree	Agree	Agree	Strongly Agree	Strongly Agree
RS013	Head of Group/UTO					Pathology											Cell Biology							Yes	Not applicable	One every 3 months	One per week		One every 3 months	One per week		Google Scholar	PubMed					Direct links to papers provided by others			Agree somewhat	Agree	Strongly Agree	Agree	Agree	Agree somewhat	Agree somewhat	Agree	Agree somewhat
RS014	Head of Group/UTO		Biochemistry														Cell Biology	Molecular Biology		Biochemistry				Yes	Not applicable	One every 3 months	One per day	Not applicable	One every 3 months	One per week		Google Scholar	PubMed					Direct links to papers provided by others			Agree	Strongly Agree	Agree	Agree	Agree somewhat	Agree	Agree	Strongly Agree	Agree
RS015	Head of Group/UTO					Pathology																	Immunology (but we do genetics, evolution, molecular biology, biochemisty...)	Yes	Not applicable	One per week	One per day	Not applicable	One every 3 months	One per week			PubMed							citations in papers I am reading for myself	Agree	Agree	Agree	Agree	Agree somewhat	Agree	Agree somewhat	Agree	Agree
RS016	Head of Group/UTO					Pathology											Cell Biology	Molecular Biology		Biochemistry				Yes	Not applicable	One per day	More than one per day	Not applicable	More than one per day	More than one per day	Google		PubMed		ScienceDirect			Direct links to papers provided by others			Strongly Agree	Strongly Agree	Strongly Agree	Strongly Agree	Strongly Agree	Strongly Agree	Strongly Disagree	Strongly Agree	Strongly Agree
RS017	Head of Group/UTO	Senior Research Associate										Zoology											taxonomy & natural history	No			One per week			One every 3 months	Google							Direct links to papers provided by others			Agree somewhat	Strongly Agree	Agree	Strongly Agree	Agree	Agree somewhat	Disagree somewhat	Agree	Agree
RS018	Head of Group/UTO											Zoology					Cell Biology							Yes	Not applicable	One per day	One per week	Not applicable	One per week	One per week	Google		PubMed					Direct links to papers provided by others			Agree somewhat	Strongly Agree	Strongly Agree	Strongly Agree	Strongly Agree	Agree somewhat	Agree somewhat	Agree somewhat	Agree
RS019	Head of Group/UTO				Genetics									Ecology	Evolutionary Biology				Genetics			Mathematical Biology		Yes		One every 3 months	One per week		One every 3 months	One every 3 months	Google	Google Scholar	PubMed					Direct links to papers provided by others			Agree somewhat	Strongly Agree	Strongly Agree	Strongly Agree	Strongly Agree	Strongly Agree	Agree somewhat	Strongly Agree	Strongly Agree
RS020	PhD student								Plant Sciences														Agriculture/Pollination Biology	Yes	One every 3 months	One per week	One per day	One every 3 months	One every 3 months	One per week		Google Scholar				Web of Science		Direct links to papers provided by others			Agree	Strongly Agree	Agree somewhat	Agree somewhat	Agree	Agree	Disagree somewhat	Agree	Agree somewhat
RS021	PhD student								Plant Sciences														Virology	No	One per week	One every 3 months	More than one per day	One per week	One every 3 months	One per day	Google	Google Scholar						Direct links to papers provided by others	Direct links to papers obtained via social media (e.g. Twitter, Facebook)		Strongly Agree	Strongly Agree	Agree	Agree	Agree somewhat	Agree	Strongly Disagree	Strongly Agree	Strongly Agree
RS022	PhD student								Plant Sciences										Genetics					No	One every 3 months	One every 3 months	One per week	One every 3 months	One every 3 months	One per week	Google	Google Scholar						Direct links to papers provided by others			Agree	Agree	Agree	Agree	Agree	Agree	Disagree somewhat	Strongly Agree	Agree
RS023	PhD student								Plant Sciences							Physiology				Biochemistry				Yes	One every 3 months	One per week	One per week	One every 3 months	One per week	One per week		Google Scholar	PubMed								Agree	Agree	Strongly Agree	Agree	Agree	Agree	Agree somewhat	Agree	Strongly Agree
RS024	PhD student								Plant Sciences									Molecular Biology	Genetics					No	One per day			One per week				Google Scholar	PubMed				Scopus				Strongly Agree	Agree	Agree	Agree somewhat	Agree	Agree	Disagree somewhat	Strongly Agree	Strongly Agree
RS025	PhD student								Plant Sciences										Genetics					No	One every 3 months	One per week	One per week	None	None	One per week		Google Scholar	PubMed		ScienceDirect	Web of Science					Agree somewhat	Strongly Agree	Strongly Agree	Disagree somewhat	Agree somewhat	Agree	Agree somewhat	Strongly Agree	Strongly Agree
RS026	PhD student											Zoology											Conservation Biology (ecology at a push)	Yes	One per week	One per week	One per week	One every 3 months	One every 3 months	One every 3 months	Google	Google Scholar				Web of Science		Direct links to papers provided by others	Direct links to papers obtained via social media (e.g. Twitter, Facebook)		Agree somewhat	Strongly Agree	Agree somewhat	Agree	Agree somewhat	Agree somewhat	Agree	Strongly Agree	Agree
RS027	PhD student		Biochemistry																	Biochemistry				Yes	One per week	One per week	One per week	One per week	One per week	One per week	Google		PubMed		ScienceDirect			Direct links to papers provided by others			Strongly Agree	Strongly Agree	Strongly Agree	Strongly Agree	Strongly Agree	Strongly Agree	Strongly Disagree	Strongly Agree	Strongly Agree
RS028	PhD student		Biochemistry														Cell Biology	Molecular Biology	Genetics	Biochemistry	Systems Biology			Yes	One every 3 months	One per week	One per day	One every 3 months	One per week	One per day		Google Scholar	PubMed	Mendeley	ScienceDirect			Direct links to papers provided by others			Disagree somewhat	Agree	Agree	Agree somewhat	Agree	Agree somewhat	Agree	Agree	Agree
RS029	PhD student											Zoology		Ecology										No	One every 3 months	One every 3 months	One per day			One every 3 months	Google	Google Scholar				Web of Science			Direct links to papers obtained via social media (e.g. Twitter, Facebook)		Agree	Strongly Agree	Strongly Agree	Agree somewhat	Agree somewhat	Agree somewhat	Agree	Agree	Agree somewhat
RS030	PhD student					Pathology																	Virology	No	One every 3 months	One every 3 months	One per day	One every 3 months	One every 3 months	One per week						Web of Science					Agree somewhat	Strongly Agree	Strongly Agree	Strongly Agree	Agree	Agree	Disagree	Strongly Agree	Agree
RS031	PhD student								Plant Sciences						Evolutionary Biology			Molecular Biology	Genetics					Yes	One every 3 months	One per week	One per week	One every 3 months	One every 3 months	One per week		Google Scholar	PubMed			Web of Science			Direct links to papers obtained via social media (e.g. Twitter, Facebook)		Disagree	Agree	Strongly Agree	Agree	Strongly Agree	Agree somewhat	Strongly Agree	Strongly Agree	Strongly Agree
RS032	PhD student		Biochemistry															Molecular Biology						No	One every 3 months	One per week	One per day	One every 3 months	One per week	One per week		Google Scholar	PubMed		ScienceDirect	Web of Science					Agree somewhat	Disagree somewhat	Agree	Disagree somewhat	Disagree somewhat	Disagree somewhat	Agree somewhat	Strongly Agree	Agree
RS033	PhD student											Zoology							Genetics			Mathematical Biology		No	One per week	One every 3 months	One per day	None	None	One every 3 months		Google Scholar				Web of Science			Direct links to papers obtained via social media (e.g. Twitter, Facebook)		Agree	Agree somewhat	Agree somewhat	Strongly Agree	Disagree	Strongly Agree	Disagree	Agree	Agree somewhat
RS034	PhD student											Zoology					Cell Biology							Yes	One per week	One per week	One per week	One every 3 months	One every 3 months	One every 3 months	Google		PubMed								Agree	Agree	Strongly Agree	Strongly Agree	Agree	Agree	Disagree	Agree somewhat	Agree somewhat
RS035	PhD student								Plant Sciences					Ecology	Evolutionary Biology							Mathematical Biology		Yes	One per week	One every 3 months	One per week	One per week	One every 3 months	One per week		Google Scholar				Web of Science		Direct links to papers provided by others			Agree somewhat	Strongly Agree	Strongly Agree	Strongly Agree	Agree	Agree	Agree somewhat	Agree	Agree somewhat
RS036	PhD student								Plant Sciences														flower development	No	One per week	One per week	One per day	One every 3 months	One every 3 months	One every 3 months	Google	Google Scholar				Web of Science					Agree	Agree somewhat	Agree somewhat	Disagree somewhat	Agree somewhat	Strongly Agree	Strongly Agree	Strongly Agree	Strongly Agree
RS037	PhD student								Plant Sciences							Physiology								Yes	One per week	One per week	More than one per day	None	One per week	More than one per day		Google Scholar						Direct links to papers provided by others	Direct links to papers obtained via social media (e.g. Twitter, Facebook)		Agree somewhat	Agree	Agree	Agree	Agree	Agree	Disagree	Agree	Agree
RS038	PhD student								Plant Sciences											Biochemistry				No	Not applicable	Not applicable	One per week	Not applicable	Not applicable	One every 3 months	Google	Google Scholar			ScienceDirect	Web of Science					Disagree somewhat	Agree	Agree	Agree	Agree somewhat	Strongly Agree	Strongly Agree	Strongly Agree	Strongly Agree
RS039	PhD student								Plant Sciences										Genetics					No	One every 3 months	One per week	One per day	One every 3 months	One per week	One per day	Google	Google Scholar	PubMed		ScienceDirect	Web of Science		Direct links to papers provided by others	Direct links to papers obtained via social media (e.g. Twitter, Facebook)		Agree somewhat	Agree somewhat	Agree	Agree	Agree	Agree	Disagree somewhat	Strongly Agree	Strongly Agree
RS040	PostDoctoral researcher		Biochemistry														Cell Biology							Yes	One every 3 months	One per week	One per day	One every 3 months	One every 3 months	One per week	Google		PubMed	Mendeley							Agree	Strongly Agree	Strongly Agree	Strongly Agree	Strongly Agree	Agree	Strongly Disagree	Strongly Agree	Strongly Agree
RS041	PostDoctoral researcher								Plant Sciences											Biochemistry		Mathematical Biology		Yes	One per week	One per week	One per day	One every 3 months	One every 3 months	One every 3 months	Google					Web of Science				Researchgate	Agree somewhat	Strongly Agree	Strongly Agree	Strongly Agree	Agree somewhat	Agree	Agree somewhat	Strongly Agree	Agree somewhat
RS042	PostDoctoral researcher										Sainsbury Laboratory							Molecular Biology						Yes	Not applicable	One every 3 months	More than one per day	Not applicable	Not applicable	One every 3 months		Google Scholar	PubMed								Strongly Agree	Strongly Agree	Strongly Agree	Strongly Agree	Strongly Agree	Strongly Agree	Strongly Disagree	Strongly Agree	Strongly Agree
RS043	PostDoctoral researcher								Plant Sciences												Systems Biology	Mathematical Biology		No	One every 3 months	One per week	One per week	One every 3 months	One every 3 months	One every 3 months	Google	Google Scholar	PubMed					Direct links to papers provided by others			Agree somewhat	Agree	Agree	Agree	Agree	Agree	Agree somewhat	Agree	Agree
RS044	PostDoctoral researcher								Plant Sciences						Evolutionary Biology									No	One per day	More than one per day	More than one per day	One per day	One per day	One per day	Google										Strongly Agree	Agree	Strongly Agree	Strongly Agree	Strongly Agree	Agree	Agree somewhat	Strongly Agree	Strongly Agree
RS045	PostDoctoral researcher								Plant Sciences					Ecology								Mathematical Biology		Yes	Not applicable	One per week	One per week	Not applicable	One per week	One per week		Google Scholar						Direct links to papers provided by others			Agree somewhat	Agree	Agree	Agree	Agree somewhat	Agree	Agree somewhat	Agree	Agree somewhat
RS046	PostDoctoral researcher							Physiology, Neuroscience and Development (PDN)										Molecular Biology						Yes		One per week	One per day		One every 3 months	One per week		Google Scholar	PubMed		ScienceDirect			Direct links to papers provided by others			Agree	Strongly Agree	Strongly Agree	Strongly Agree	Strongly Agree	Strongly Agree	Disagree	Agree	Strongly Agree
RS047	PostDoctoral researcher								Plant Sciences									Molecular Biology						No	One every 3 months	One every 3 months	One per day	One every 3 months	One every 3 months	One per week	Google		PubMed		ScienceDirect	Web of Science		Direct links to papers provided by others	Direct links to papers obtained via social media (e.g. Twitter, Facebook)		Strongly Agree	Strongly Agree	Strongly Agree	Agree	Strongly Agree	Strongly Agree	Strongly Disagree	Strongly Agree	Strongly Agree
RS048	PostDoctoral researcher	Deputy Lab Manager				Pathology																	Virology	Yes	One every 3 months	One per week	One per week	One every 3 months	One every 3 months	One every 3 months			PubMed					Direct links to papers provided by others			Agree somewhat	Agree	Agree	Agree	Agree	Disagree somewhat	Agree	Agree	Disagree
RS049	PostDoctoral researcher		Biochemistry																	Biochemistry				Yes	Not applicable	One every 3 months	One per week	Not applicable	One every 3 months	One per week	Google		PubMed	Mendeley				Direct links to papers provided by others			Agree somewhat	Agree	Agree	Agree	Agree	Agree	Disagree somewhat	Strongly Agree	Agree
RS050	PostDoctoral researcher											Zoology			Evolutionary Biology									Yes	One every 3 months	One every 3 months	More than one per day	One every 3 months	One every 3 months	One per week	Google	Google Scholar						Direct links to papers provided by others	Direct links to papers obtained via social media (e.g. Twitter, Facebook)		Strongly Agree	Strongly Agree	Strongly Agree	Strongly Agree	Strongly Agree	Strongly Agree	Disagree	Agree	Agree
RS051	PostDoctoral researcher											Zoology			Evolutionary Biology									Yes	One every 3 months	One every 3 months	One per week	None	None	One every 3 months		Google Scholar				Web of Science	Scopus				Agree somewhat	Strongly Agree	Strongly Agree	Strongly Agree	Strongly Agree	Agree	Disagree somewhat	Agree	Agree
RS052	PostDoctoral researcher								Plant Sciences									Molecular Biology						Yes	One per week	One per week	One per day	One every 3 months	One every 3 months	One per week	Google	Google Scholar	PubMed		ScienceDirect				Direct links to papers obtained via social media (e.g. Twitter, Facebook)		Strongly Agree	Strongly Agree	Strongly Agree	Strongly Agree	Strongly Agree	Strongly Agree	Disagree	Strongly Agree	Agree
RS053	PostDoctoral researcher											Zoology											Animal behaviour and cognition	Yes	Not applicable	One per week	More than one per day	Not applicable	One every 3 months	One per week		Google Scholar									Agree somewhat	Strongly Agree	Agree	Agree	Agree	Agree	Agree somewhat	Strongly Agree	Strongly Agree
RS054	PostDoctoral researcher										Sainsbury Laboratory								Genetics					Yes	One per week	One per day	One per day	One every 3 months	One every 3 months	One every 3 months	Google					Web of Science		Direct links to papers provided by others			Agree	Strongly Agree	Agree	Agree	Agree	Strongly Agree	Disagree	Agree	Agree
RS055	PostDoctoral researcher				Genetics										Evolutionary Biology									No	None	One every 3 months	One per day	None	One every 3 months	One every 3 months	Google		PubMed			Web of Science					Agree somewhat	Strongly Agree	Strongly Agree	Agree	Strongly Agree	Disagree somewhat	Agree	Strongly Agree	Strongly Agree
RS056	PostDoctoral researcher								Plant Sciences									Molecular Biology						Yes	One every 3 months	One every 3 months	More than one per day	None	None	One every 3 months	Google		PubMed						Direct links to papers obtained via social media (e.g. Twitter, Facebook)		Agree	Strongly Agree	Strongly Agree	Strongly Agree	Strongly Agree	Strongly Agree	Agree somewhat	Strongly Agree	Agree
RS057	Head of Group/UTO			Psychology																			Psychology	Yes	Not applicable	One per week	One per day		One every 3 months	One per week	Google	Google Scholar			ScienceDirect	Web of Science		Direct links to papers provided by others			Disagree somewhat	Strongly Agree	Agree	Agree	Agree	Agree	Agree	Agree	Strongly Agree
RS058	Head of Group/UTO						Pharmacology								Evolutionary Biology	Physiology	Cell Biology	Molecular Biology			Systems Biology			Yes	Not applicable	One per week	More than one per day	Not applicable	One every 3 months	More than one per day	Google		PubMed								Agree	Strongly Agree	Strongly Agree	Strongly Agree	Strongly Agree	Strongly Agree	Agree somewhat	Strongly Agree	Strongly Agree
RS059	Head of Group/UTO							Physiology, Neuroscience and Development (PDN)								Physiology								Yes	Not applicable	One per week	More than one per day	Not applicable	One every 3 months	One per week	Google		PubMed					Direct links to papers provided by others			Agree	Strongly Agree	Strongly Agree	Strongly Agree	Strongly Agree	Agree	Disagree	Agree	Agree
RS060	Head of Group/UTO							Physiology, Neuroscience and Development (PDN)													Systems Biology			Yes	Not applicable	One every 3 months	One every 3 months	Not applicable	One every 3 months	One every 3 months			PubMed					Direct links to papers provided by others			Agree	Agree	Strongly Agree	Strongly Agree	Strongly Agree	Agree	Disagree somewhat	Agree	Agree
RS061	Head of Group/UTO							Physiology, Neuroscience and Development (PDN)								Physiology								Yes			More than one per day			More than one per day			PubMed			Web of Science		Direct links to papers provided by others			Strongly Agree	Strongly Agree	Strongly Agree	Strongly Agree	Strongly Agree	Strongly Agree	Strongly Disagree	Strongly Agree	Strongly Agree
RS062	Head of Group/UTO							Physiology, Neuroscience and Development (PDN)								Physiology								Yes	Not applicable	One per week	One per day	Not applicable	Not applicable	One per week		Google Scholar	PubMed								Agree	Strongly Agree	Strongly Agree	Strongly Agree	Strongly Agree	Strongly Agree	Disagree	Agree	Strongly Agree
RS063	Head of Group/UTO	Senior Teaching Associate					Pharmacology									Physiology								Yes	Not applicable	One per week	One per week	Not applicable	One per week	One per week			PubMed								Agree somewhat	Agree somewhat	Strongly Agree	Strongly Agree	Strongly Agree	Agree somewhat	Disagree somewhat	Agree	Agree
RS064	Head of Group/UTO				Genetics													Molecular Biology	Genetics		Systems Biology			Yes	Not applicable	One per week	More than one per day	Not applicable	One per week	One per week	Google	Google Scholar	PubMed					Direct links to papers provided by others	Direct links to papers obtained via social media (e.g. Twitter, Facebook)		Agree	Strongly Agree	Strongly Agree	Strongly Agree	Strongly Agree	Strongly Agree	Agree somewhat	Strongly Agree	Strongly Agree
RS065	Head of Group/UTO											Zoology		Ecology										Yes		One per day	One per day		One per week	One per week		Google Scholar				Web of Science		Direct links to papers provided by others			Strongly Agree	Strongly Agree	Strongly Agree	Strongly Agree	Strongly Agree	Strongly Agree	Disagree	Agree somewhat	Strongly Agree
RS066	Head of Group/UTO											Zoology		Ecology	Evolutionary Biology									Yes	Not applicable	More than one per day	More than one per day		One per week	One per week						Web of Science					Strongly Agree	Strongly Agree	Strongly Agree	Strongly Agree	Strongly Agree	Strongly Agree	Strongly Disagree	Strongly Agree	Strongly Agree
RS067	Head of Group/UTO								Plant Sciences								Cell Biology							Yes	Not applicable	One every 3 months	More than one per day	Not applicable	None	One every 3 months		Google Scholar	PubMed			Web of Science					Agree	Strongly Agree	Strongly Agree	Strongly Agree	Strongly Agree	Strongly Agree	Disagree	Strongly Agree	Strongly Agree
RS068	Head of Group/UTO								Plant Sciences													Mathematical Biology		Yes	One per week	One per week	One per week	One per week	One per week	One per week	Google	Google Scholar		Mendeley	ScienceDirect			Direct links to papers provided by others	Direct links to papers obtained via social media (e.g. Twitter, Facebook)		Agree	Strongly Agree	Strongly Agree	Strongly Agree	Strongly Agree	Agree	Disagree somewhat	Strongly Agree	Agree
RS069	Head of Group/UTO								Plant Sciences														Virology	Yes	Not applicable	Not applicable	More than one per day	Not applicable	Not applicable	More than one per day		Google Scholar	PubMed			Web of Science					Agree somewhat	Strongly Agree	Strongly Agree	Strongly Agree	Strongly Agree	Strongly Agree	Disagree	Strongly Agree	Strongly Agree
RS070	Head of Group/UTO							Physiology, Neuroscience and Development (PDN)										Molecular Biology						Yes	Not applicable	One per week	More than one per day	Not applicable	One every 3 months	One every 3 months	Google		PubMed			Web of Science		Direct links to papers provided by others	Direct links to papers obtained via social media (e.g. Twitter, Facebook)		Agree somewhat	Strongly Agree	Strongly Agree	Strongly Agree	Strongly Agree	Agree somewhat	Agree somewhat	Strongly Agree	Strongly Agree
RS071	Head of Group/UTO											Zoology	Gurdon Institute					Molecular Biology						Yes	Not applicable	One per week	One per week	Not applicable	One every 3 months	One every 3 months			PubMed								Agree somewhat	Agree somewhat	Agree somewhat	Agree somewhat	Agree somewhat	Agree somewhat	Disagree somewhat	Agree somewhat	Agree
RS072	Head of Group/UTO		Biochemistry															Molecular Biology	Genetics	Biochemistry	Systems Biology			Yes	Not applicable	One every 3 months	One per day	Not applicable	One every 3 months	One every 3 months	Google		PubMed								Agree somewhat	Strongly Agree	Strongly Agree	Strongly Agree	Strongly Agree	Strongly Agree	Disagree	Strongly Agree	Agree somewhat
RS073	Head of Group/UTO		Biochemistry															Molecular Biology						Yes	Not applicable	One per week	One per week		One per week	One per week					ScienceDirect	Web of Science		Direct links to papers provided by others			Agree somewhat	Strongly Agree	Strongly Agree	Strongly Agree	Agree	Agree	Agree somewhat	Strongly Agree	Agree
RS074	Head of Group/UTO					Pathology											Cell Biology	Molecular Biology		Biochemistry				Yes	None	One per week	One per day	None	One per week	One per week		Google Scholar	PubMed			Web of Science	Scopus	Direct links to papers provided by others			Agree somewhat	Strongly Agree	Agree	Strongly Agree	Strongly Agree	Agree somewhat	Disagree somewhat	Strongly Agree	Agree
RS075	Head of Group/UTO					Pathology											Cell Biology							Yes	Not applicable	One every 3 months	One per week	Not applicable	None	One every 3 months	Google		PubMed								Agree	Strongly Agree	Strongly Agree	Strongly Agree	Strongly Agree	Strongly Agree	Strongly Disagree	Strongly Agree	Strongly Agree
RS076	Head of Group/UTO					Pathology												Molecular Biology						Yes	Not applicable	More than one per day	More than one per day	Not applicable	One per week	One per week	Google							Direct links to papers provided by others			Agree	Strongly Agree	Strongly Agree	Strongly Agree	Agree	Agree	Disagree	Agree	Agree
RS077	Head of Group/UTO											Zoology		Ecology	Evolutionary Biology									Yes	Not applicable	One per day	One per day		One per week	One per week		Google Scholar				Web of Science		Direct links to papers provided by others			Agree	Strongly Agree	Strongly Agree	Strongly Agree	Strongly Agree	Agree	Disagree	Strongly Agree	Strongly Agree
RS078	PhD student											Zoology		Ecology										Yes	One every 3 months	One every 3 months	One per week	One every 3 months	One every 3 months	One per week		Google Scholar				Web of Science		Direct links to papers provided by others			Agree	Agree	Agree somewhat	Disagree somewhat	Agree somewhat	Agree	Agree somewhat	Agree	Agree
RS079	PhD student					Pathology											Cell Biology	Molecular Biology						No	One every 3 months	None	One per day	One every 3 months	None	One per week	Google	Google Scholar	PubMed			Web of Science					Disagree somewhat	Agree	Agree somewhat	Agree	Agree	Agree	Agree somewhat	Strongly Agree	Agree
RS080	PhD student								Plant Sciences					Ecology										Yes	One per week	One per day	More than one per day	One every 3 months	One every 3 months	One per week		Google Scholar				Web of Science		Direct links to papers provided by others	Direct links to papers obtained via social media (e.g. Twitter, Facebook)		Agree	Strongly Agree	Strongly Agree	Agree	Agree	Agree	Disagree	Strongly Agree	Strongly Agree
RS081	PhD student								Plant Sciences					Ecology		Physiology		Molecular Biology						No	One every 3 months	One every 3 months	One per week	One every 3 months	One every 3 months	One per week			PubMed		ScienceDirect	Web of Science	Scopus				Agree somewhat	Strongly Agree	Strongly Agree	Agree somewhat	Strongly Agree	Strongly Agree	Agree somewhat	Strongly Agree	Strongly Agree
RS082	PhD student								Plant Sciences					Ecology	Evolutionary Biology			Molecular Biology						No	One per week	One per week	One per week	One every 3 months	One every 3 months	One every 3 months	Google	Google Scholar	PubMed	Mendeley	ScienceDirect			Direct links to papers provided by others	Direct links to papers obtained via social media (e.g. Twitter, Facebook)		Agree somewhat	Agree	Strongly Agree	Agree somewhat	Agree	Strongly Agree	Agree somewhat	Strongly Agree	Strongly Agree
RS083	PhD student										Sainsbury Laboratory					Physiology	Cell Biology	Molecular Biology						No	One per week	One per week	One per week	One every 3 months	One every 3 months	One per week		Google Scholar	PubMed								Agree somewhat	Agree	Agree	Agree somewhat	Agree somewhat	Agree somewhat	Disagree	Strongly Agree	Agree somewhat
RS084	PhD student		Biochemistry														Cell Biology			Biochemistry	Systems Biology			Yes	One per week	One per week	One per week	One every 3 months	One every 3 months	One every 3 months	Google	Google Scholar	PubMed		ScienceDirect	Web of Science		Direct links to papers provided by others			Agree somewhat	Agree	Agree	Agree	Agree	Agree	Agree somewhat	Strongly Agree	Strongly Agree
RS085	PhD student											Zoology		Ecology									Conservation Biology	Yes	One per week	One per week	One per week	One every 3 months	One every 3 months	One every 3 months	Google	Google Scholar				Web of Science		Direct links to papers provided by others	Direct links to papers obtained via social media (e.g. Twitter, Facebook)		Agree somewhat	Agree	Agree somewhat	Disagree	Agree somewhat	Agree	Agree	Agree	Agree
RS086	PhD student	Visiting student	Biochemistry						Plant Sciences												Systems Biology			No	One per week	One every 3 months	One every 3 months	One every 3 months	Not applicable	Not applicable		Google Scholar									Agree somewhat	Disagree	Agree somewhat	Disagree	Disagree somewhat	Disagree somewhat	Agree somewhat	Agree	Agree somewhat
RS087	PhD student					Pathology										Physiology		Molecular Biology		Biochemistry				Yes	One every 3 months	One per week	One per week	One per week	One per week	One per week		Google Scholar	PubMed					Direct links to papers provided by others			Disagree somewhat	Strongly Agree	Strongly Agree	Strongly Agree	Agree	Agree	Agree	Agree	Agree
RS088	PhD student								Plant Sciences					Ecology										Yes	One per week	None	More than one per day	One every 3 months	None	One per week		Google Scholar									Strongly Disagree	Agree somewhat	Strongly Agree	Disagree somewhat	Agree somewhat	Agree	Strongly Agree	Strongly Agree	Strongly Agree
RS089	PhD student		Biochemistry																				Microbiology	Yes	One every 3 months	One per week	One per day	One every 3 months	One every 3 months	One every 3 months	Google	Google Scholar				Web of Science		Direct links to papers provided by others			Disagree	Agree	Agree somewhat	Agree somewhat	Agree somewhat	Strongly Agree	Strongly Agree	Strongly Agree	Strongly Agree
RS090	PhD student								Plant Sciences									Molecular Biology		Biochemistry				No	One every 3 months	One per week	One per week	One every 3 months	One every 3 months	One every 3 months	Google		PubMed					Direct links to papers provided by others			Agree somewhat	Strongly Agree	Agree	Agree	Agree	Agree somewhat	Agree somewhat	Agree somewhat	Agree
RS091	PhD student					Pathology											Cell Biology							Yes	One per week	One every 3 months	One per week	One every 3 months	One every 3 months	One every 3 months		Google Scholar	PubMed					Direct links to papers provided by others			Agree	Agree somewhat	Agree somewhat	Agree somewhat	Agree somewhat	Agree	Agree somewhat	Agree	Agree
RS092	PhD student					Pathology											Cell Biology	Molecular Biology		Biochemistry				No	One per week	One per week	One per day	One per week	One every 3 months	One per week	Google	Google Scholar	PubMed					Direct links to papers provided by others	Direct links to papers obtained via social media (e.g. Twitter, Facebook)		Agree	Strongly Agree	Strongly Agree	Agree	Agree	Agree	Disagree somewhat	Agree	Agree
RS093	PhD student					Pathology											Cell Biology	Molecular Biology	Genetics					Yes	One every 3 months	One every 3 months	One per week	One every 3 months	One every 3 months	One per week	Google		PubMed								Agree somewhat	Agree	Agree	Agree	Agree	Agree	Disagree somewhat	Strongly Agree	Agree somewhat
RS094	PhD student								Plant Sciences					Ecology										No	One per week	One per week	One per week	One every 3 months	One per day	One per day		Google Scholar			ScienceDirect	Web of Science			Direct links to papers obtained via social media (e.g. Twitter, Facebook)		Agree	Agree somewhat	Agree	Agree	Agree	Agree	Agree somewhat	Strongly Agree	Agree
RS095	PhD student		Biochemistry																Genetics					No	One per week	One per week	More than one per day	One every 3 months	One every 3 months	One per week	Google		PubMed					Direct links to papers provided by others	Direct links to papers obtained via social media (e.g. Twitter, Facebook)		Agree	Agree somewhat	Agree	Agree	Agree	Agree	Disagree somewhat	Strongly Agree	Agree somewhat
RS096	PhD student										Sainsbury Laboratory							Molecular Biology						No	One per week	One per week	One per week	One every 3 months	One every 3 months	One every 3 months			PubMed		ScienceDirect		Scopus	Direct links to papers provided by others			Agree	Agree	Strongly Agree	Agree	Strongly Agree	Agree somewhat	Disagree somewhat	Strongly Agree	Agree
RS097	PhD student										Sainsbury Laboratory					Physiology		Molecular Biology						Yes	One every 3 months	One every 3 months	One per week	None	None	One every 3 months		Google Scholar	PubMed			Web of Science	Scopus			Links from the reference lists of other papers	Agree	Strongly Agree	Agree	Agree	Agree	Agree	Agree somewhat	Agree	Agree
RS098	PhD student								Plant Sciences						Evolutionary Biology	Physiology		Molecular Biology		Biochemistry				Yes	One every 3 months	One per week	One per week	One every 3 months	One per week	One per week	Google	Google Scholar				Web of Science					Agree	Agree	Strongly Agree	Agree	Agree	Strongly Agree	Disagree somewhat	Strongly Agree	Strongly Agree
RS099	PhD student								Plant Sciences														Plant biotechnology	Yes	One every 3 months	One per day	One per week	One every 3 months	One per week	One every 3 months	Google	Google Scholar	PubMed	Mendeley	ScienceDirect	Web of Science	Scopus	Direct links to papers provided by others	Direct links to papers obtained via social media (e.g. Twitter, Facebook)		Agree somewhat	Strongly Agree	Strongly Agree	Strongly Agree	Strongly Agree	Strongly Agree	Agree somewhat	Strongly Agree	Agree
RS100	PostDoctoral researcher								Plant Sciences								Cell Biology	Molecular Biology	Genetics					Yes	One per week	One every 3 months	One per day	One every 3 months	One every 3 months	One per week		Google Scholar	PubMed								Agree	Agree	Agree	Agree	Agree	Strongly Agree	Disagree somewhat	Strongly Agree	Agree somewhat
RS101	PostDoctoral researcher											Zoology		Ecology								Mathematical Biology		Yes	One every 3 months	One every 3 months	One per week	One every 3 months	One every 3 months	One every 3 months		Google Scholar									Agree somewhat	Agree	Agree	Agree	Agree	Agree somewhat	Agree somewhat	Agree	Agree somewhat
RS102	PostDoctoral researcher											Zoology		Ecology										No	One every 3 months	One every 3 months	One per day	One every 3 months	One every 3 months	One per week		Google Scholar			ScienceDirect			Direct links to papers provided by others			Agree	Agree	Agree	Agree	Agree	Agree	Disagree somewhat	Agree	Agree
RS103	PostDoctoral researcher										Sainsbury Laboratory							Molecular Biology						No	One every 3 months	One every 3 months	One per week	One every 3 months	One every 3 months	One per week						Web of Science					Agree somewhat	Agree	Agree	Agree	Agree somewhat	Agree	Agree somewhat	Strongly Agree	Strongly Agree
RS104	PostDoctoral researcher								Plant Sciences							Physiology		Molecular Biology						Yes	One every 3 months	One every 3 months	One per day	One every 3 months	One every 3 months	One per week	Google	Google Scholar				Web of Science		Direct links to papers provided by others	Direct links to papers obtained via social media (e.g. Twitter, Facebook)		Agree	Strongly Agree	Strongly Agree	Strongly Agree	Strongly Agree	Strongly Agree	Agree somewhat	Strongly Agree	Strongly Agree
RS105	PostDoctoral researcher								Plant Sciences					Ecology	Evolutionary Biology									Yes	One per week	One per week	More than one per day	One every 3 months	One every 3 months	One per week		Google Scholar				Web of Science					Agree	Strongly Agree	Strongly Agree	Agree	Strongly Agree	Strongly Agree	Agree	Strongly Agree	Agree
RS106	PostDoctoral researcher								Plant Sciences								Cell Biology							Yes	More than one per day	One per week	One per day	One per day	One per week	One per day	Google		PubMed								Agree	Strongly Agree	Strongly Agree	Strongly Agree	Strongly Agree	Strongly Agree	Strongly Disagree	Strongly Agree	Agree
RS107	PostDoctoral researcher								Plant Sciences									Molecular Biology						No	One per day	One per day	One per day	One per day	One per day	One per day	Google		PubMed								Agree	Strongly Agree	Strongly Agree	Strongly Agree	Agree	Strongly Agree	Strongly Disagree	Strongly Agree	Agree
RS108	PostDoctoral researcher								Plant Sciences								Cell Biology							No	One every 3 months	One per week	More than one per day	None	None	One every 3 months	Google	Google Scholar	PubMed	Mendeley		Web of Science		Direct links to papers provided by others			Agree	Agree	Agree	Agree	Agree	Agree	Agree somewhat	Agree	Agree
RS109	PostDoctoral researcher											Zoology		Ecology										Yes	One every 3 months	One per day	More than one per day	None	One per week	One per week	Google	Google Scholar				Web of Science		Direct links to papers provided by others	Direct links to papers obtained via social media (e.g. Twitter, Facebook)	Primary tool I use now is feedly for RSS feeds (used to be Google Reader with Google Reader Filter before it was discontinued)	Agree somewhat	Strongly Agree	Strongly Agree	Agree	Agree	Agree somewhat	Agree somewhat	Agree somewhat	Agree
RS110	PostDoctoral researcher											Zoology		Ecology										No			One per day			One every 3 months		Google Scholar			ScienceDirect			Direct links to papers provided by others			Agree	Strongly Agree	Agree	Agree	Agree	Agree	Agree somewhat	Disagree	Agree somewhat
RS111	PostDoctoral researcher					Pathology											Cell Biology							Yes	One per week	One every 3 months	One per day	One every 3 months	One every 3 months	One per week			PubMed								Agree	Agree	Agree	Agree	Agree	Agree	Disagree	Agree	Agree
RS112	PostDoctoral researcher				Genetics												Cell Biology		Genetics					Yes	One per week	One every 3 months	More than one per day	One every 3 months	One every 3 months	One per week			PubMed								Agree	Strongly Agree	Strongly Agree	Strongly Agree	Strongly Agree	Strongly Agree	Strongly Disagree	Strongly Agree	Agree
RS113	PostDoctoral researcher											Zoology			Evolutionary Biology									No	One every 3 months	One every 3 months	One per week	None	None	One per week						Web of Science					Agree somewhat	Strongly Agree	Strongly Agree	Agree	Agree somewhat	Agree somewhat	Agree somewhat	Agree	Agree somewhat
RS114	PostDoctoral researcher		Biochemistry																	Biochemistry				Yes	Not applicable	One per week	One per day	Not applicable	One every 3 months	One per week			PubMed	Mendeley		Web of Science	Scopus	Direct links to papers provided by others			Strongly Agree	Strongly Agree	Strongly Agree	Strongly Agree	Strongly Agree	Agree	Disagree somewhat	Strongly Agree	Agree
RS115	PostDoctoral researcher					Pathology											Cell Biology	Molecular Biology						Yes	One every 3 months	One every 3 months	One per week	One every 3 months	One every 3 months	One per week	Google		PubMed								Agree somewhat	Strongly Agree	Strongly Agree	Strongly Agree	Strongly Agree	Strongly Agree	Strongly Disagree	Strongly Agree	Strongly Agree
RS116	PostDoctoral researcher					Pathology												Molecular Biology						No	One per week	One per week	More than one per day	One per week	One per week	One per day	Google	Google Scholar	PubMed								Disagree somewhat	Agree somewhat	Agree somewhat	Agree somewhat	Agree somewhat	Agree somewhat	Agree somewhat	Agree somewhat	Agree somewhat
RS117	PostDoctoral researcher		Biochemistry														Cell Biology	Molecular Biology		Biochemistry				Yes	One every 3 months	None	One per week	One every 3 months	None	One every 3 months		Google Scholar									Disagree	Strongly Agree	Strongly Agree	Strongly Agree	Strongly Agree	Agree somewhat	Disagree	Agree somewhat	Disagree somewhat
RS118	PostDoctoral researcher		Biochemistry																	Biochemistry				No	One every 3 months	One every 3 months	One per week	One every 3 months	One every 3 months	One every 3 months	Google		PubMed					Direct links to papers provided by others			Agree somewhat	Agree	Strongly Agree	Agree	Agree	Agree	Agree somewhat	Agree	Agree somewhat
RS119	PostDoctoral researcher					Pathology											Cell Biology	Molecular Biology						Yes	One per week	One per week	One per day	One per week	One per week	One per week			PubMed		ScienceDirect			Direct links to papers provided by others		specific journals index of content	Strongly Agree	Strongly Agree	Strongly Agree	Strongly Agree	Strongly Agree	Strongly Agree	Strongly Disagree	Strongly Agree	Strongly Agree
RS120	PostDoctoral researcher					Pathology									Evolutionary Biology			Molecular Biology	Genetics					Yes	One every 3 months	One every 3 months	One per week	None	One every 3 months	One every 3 months		Google Scholar	PubMed					Direct links to papers provided by others			Agree somewhat	Agree	Agree	Agree	Agree somewhat	Agree somewhat	Agree somewhat	Agree somewhat	Agree somewhat
RS121	PostDoctoral researcher					Pathology														Biochemistry				Yes	One every 3 months	One every 3 months	More than one per day	One every 3 months	One every 3 months	One per week	Google	Google Scholar	PubMed	Mendeley	ScienceDirect	Web of Science		Direct links to papers provided by others			Agree somewhat	Strongly Agree	Strongly Agree	Agree	Agree somewhat	Agree	Agree somewhat	Agree	Disagree
RS122	PostDoctoral researcher	Research Technician				Pathology												Molecular Biology						No	One every 3 months	One every 3 months	One every 3 months	One every 3 months	One every 3 months	One every 3 months	Google		PubMed		ScienceDirect						Agree	Agree	Agree	Agree somewhat	Agree somewhat	Agree somewhat	Agree somewhat	Disagree somewhat	Agree
RS123	PostDoctoral researcher								Plant Sciences					Ecology										Yes	One per week	One per week	One per day	One every 3 months	One every 3 months	One every 3 months		Google Scholar				Web of Science					Agree	Strongly Agree	Agree	Agree somewhat	Agree	Strongly Agree	Agree somewhat	Strongly Agree	Strongly Agree
RS124	PostDoctoral researcher											Zoology				Physiology								Yes	None	None	One every 3 months	None	None	One every 3 months		Google Scholar									Agree somewhat	Strongly Agree	Strongly Agree	Strongly Agree	Agree	Agree somewhat	Agree somewhat	Agree	Agree somewhat
RS125	PostDoctoral researcher				Genetics												Cell Biology							Yes	One per week	One per week	One per week	One every 3 months	One every 3 months	One every 3 months	Google	Google Scholar	PubMed								Agree	Strongly Agree	Strongly Agree	Agree	Agree	Strongly Agree	Disagree somewhat	Strongly Agree	Strongly Agree
RS126	PostDoctoral researcher				Genetics								Gurdon Insititute						Genetics					No	One every 3 months	None	One per week	None	None	One every 3 months	Google		PubMed								Agree somewhat	Agree somewhat	Strongly Agree	Agree	Agree	Strongly Agree	Agree	Strongly Agree	Agree
RS127	PostDoctoral researcher								Plant Sciences									Molecular Biology	Genetics	Biochemistry				Yes	Not applicable	One per week	One per day	Not applicable	Not applicable	One per week		Google Scholar	PubMed			Web of Science	Scopus	Direct links to papers provided by others			Agree	Strongly Agree	Strongly Agree	Strongly Agree	Strongly Agree	Strongly Agree	Strongly Disagree	Strongly Agree	Strongly Agree
RS128	PostDoctoral researcher				Genetics													Molecular Biology						Yes	One every 3 months	One every 3 months	One per week	None	None	One every 3 months		Google Scholar	PubMed					Direct links to papers provided by others	Direct links to papers obtained via social media (e.g. Twitter, Facebook)		Agree somewhat	Agree	Agree	Agree	Agree somewhat	Agree somewhat	Agree somewhat	Strongly Agree	Agree somewhat
RS129	PostDoctoral researcher								Plant Sciences					Ecology		Physiology								Yes	One every 3 months	One every 3 months	One per day	One every 3 months	One every 3 months	One per week	Google	Google Scholar					Scopus	Direct links to papers provided by others			Agree	Agree	Strongly Agree	Disagree somewhat	Agree somewhat	Agree	Agree	Agree	Agree somewhat
RS130	PostDoctoral researcher											Zoology		Ecology	Evolutionary Biology	Physiology								Yes	One every 3 months	One every 3 months	One per week	None	One every 3 months	One per week	Google	Google Scholar	PubMed		ScienceDirect	Web of Science		Direct links to papers provided by others			Agree somewhat	Strongly Agree	Agree	Agree somewhat	Agree somewhat	Agree somewhat	Agree somewhat	Agree	Agree
RS131	PostDoctoral researcher	Academic assistant staff	Biochemistry		Genetics				Plant Sciences		Sainsbury Laboratory	Zoology		Ecology	Evolutionary Biology	Physiology	Cell Biology	Molecular Biology	Genetics	Biochemistry	Systems Biology	Mathematical Biology		Yes	One every 3 months	One every 3 months	One every 3 months	One per week	One per week	One per week	Google				ScienceDirect	Web of Science					Agree	Agree	Agree	Agree	Agree	Agree	Disagree	Agree	Agree
RS132	PostDoctoral researcher										Sainsbury Laboratory										Systems Biology			No	One per week	One per week	One per week	One every 3 months	One every 3 months	One per week	Google	Google Scholar	PubMed					Direct links to papers provided by others	Direct links to papers obtained via social media (e.g. Twitter, Facebook)		Agree somewhat	Agree	Agree	Agree somewhat	Agree	Agree somewhat	Disagree somewhat	Agree	Agree
RS133	PostDoctoral researcher										Sainsbury Laboratory												development	No	One every 3 months	One every 3 months	One per week	None	None	One every 3 months			PubMed		ScienceDirect						Agree	Strongly Agree	Strongly Agree	Strongly Agree	Strongly Agree	Strongly Agree	Strongly Disagree	Strongly Agree	Agree
RS134	PostDoctoral researcher								Plant Sciences								Cell Biology	Molecular Biology	Genetics					Yes	One per week	Not applicable	One per day	One per week	One per week	One per week		Google Scholar				Web of Science					Agree somewhat	Agree	Agree	Agree	Agree	Agree	Agree	Agree	Strongly Agree
RS135	PostDoctoral researcher										Sainsbury Laboratory				Evolutionary Biology			Molecular Biology	Genetics					No	Not applicable	One every 3 months	One per week	Not applicable	Not applicable	One every 3 months	Google	Google Scholar	PubMed								Agree somewhat	Strongly Agree	Strongly Agree	Agree	Agree	Strongly Agree	Disagree	Strongly Agree	Agree
RS136	PostDoctoral researcher								Plant Sciences										Genetics					No	None	One every 3 months	One per day	None	None	One per week			PubMed								Strongly Agree	Strongly Agree	Strongly Agree	Strongly Agree	Strongly Agree	Strongly Agree	Strongly Disagree	Strongly Agree	Strongly Agree
RS137	PostDoctoral researcher								Plant Sciences						Evolutionary Biology									Yes	One every 3 months	One every 3 months	One per day	One every 3 months	One every 3 months	One per week	Google	Google Scholar							Direct links to papers obtained via social media (e.g. Twitter, Facebook)		Agree	Strongly Agree	Strongly Agree	Strongly Agree	Agree	Strongly Agree	Disagree	Strongly Agree	Agree somewhat
RS138	Head of Group/UTO							Physiology, Neuroscience and Development (PDN)															neuroscience	Yes	Not applicable	One every 3 months	One per day	Not applicable	One every 3 months	One per week	Google		PubMed								Agree	Agree	Agree	Agree	Agree	Agree	Agree somewhat	Agree	Agree
RS139	Head of Group/UTO				Genetics												Cell Biology							Yes	Not applicable	One per week	One per day	Not applicable	One every 3 months	One per week			PubMed								Strongly Agree	Agree	Agree	Agree	Agree	Strongly Agree	Agree somewhat	Strongly Agree	Strongly Agree
RS140	Head of Group/UTO							Physiology, Neuroscience and Development (PDN)								Physiology							Neuroscience	Yes
RS141	Head of Group/UTO											Zoology					Cell Biology							Yes
RS142	Head of Group/UTO											Zoology			Evolutionary Biology				Genetics					Yes
RS143	Head of Group/UTO							Physiology, Neuroscience and Development (PDN)								Physiology								Yes
RS144	Head of Group/UTO											Zoology			Evolutionary Biology								But I'm a palaeontologist, so probably not the sort of evolutionary biologist you mean.	Yes	Not applicable	One per week	One per week	Not applicable	One every 3 months	One every 3 months	Google	Google Scholar						Direct links to papers provided by others		Journals I receive as hard copy. Journals that I review for.	Agree	Strongly Agree	Strongly Agree	Strongly Agree	Strongly Agree	Agree somewhat	Disagree	Disagree	Disagree
RS145	Head of Group/UTO								Plant Sciences					Ecology	Evolutionary Biology									Yes
RS146	Head of Group/UTO										Sainsbury Laboratory												Integrative	Yes
RS147	PhD student								Plant Sciences							Physiology			Genetics					Yes	One per week	One per week	One per week	One per week	One per week	One per week	Google	Google Scholar		Mendeley		Web of Science		Direct links to papers provided by others
RS148	PhD student											Zoology											Conservation Science	Yes
RS149	PhD student					Pathology											Cell Biology	Molecular Biology		Biochemistry				No
RS150	PhD student											Zoology		Ecology										Yes
RS151	PhD student											Zoology			Evolutionary Biology									Yes
RS152	PhD student											Zoology		Ecology										Yes
RS153	PhD student											Zoology		Ecology	Evolutionary Biology				Genetics					Yes
RS154	PhD student								Plant Sciences									Molecular Biology	Genetics					Yes
RS155	PhD student								Plant Sciences					Ecology										Yes	One every 3 months	One every 3 months	One per day	One every 3 months	One every 3 months	One every 3 months		Google Scholar				Web of Science					Agree somewhat	Agree	Strongly Agree	Agree somewhat	Strongly Agree	Agree	Agree somewhat	Agree	Strongly Agree
RS156	PhD student								Plant Sciences										Genetics					Yes	One every 3 months	One per week	One per day	One every 3 months	One every 3 months	One per week	Google		PubMed								Agree somewhat	Strongly Agree	Strongly Agree	Strongly Agree	Strongly Agree	Agree	Disagree	Agree	Agree
RS157	PhD student									Psychology									Genetics					No
RS158	PostDoctoral researcher	Clinician and teacher						Physiology, Neuroscience and Development (PDN)								Physiology								Yes
RS159	PostDoctoral researcher								Plant Sciences									Molecular Biology						Yes
RS160	PostDoctoral researcher								Plant Sciences									Molecular Biology	Genetics					Yes
RS161	PostDoctoral researcher								Plant Sciences										Genetics					Yes
RS162	PostDoctoral researcher										Sainsbury Laboratory										Systems Biology			Yes
RS163	PostDoctoral researcher										Sainsbury Laboratory							Molecular Biology						Yes
RS164	PostDoctoral researcher		Biochemistry																				None	Yes
RS165	PostDoctoral researcher		Biochemistry																	Biochemistry				Yes
RS166	PostDoctoral researcher		Biochemistry															Molecular Biology						Yes
RS167	PostDoctoral researcher		Biochemistry																				Drug discovery	No	One every 3 months	One every 3 months	One every 3 months	One every 3 months	One every 3 months	One per week		Google Scholar	PubMed					Direct links to papers provided by others
RS168	PostDoctoral researcher										Sainsbury Laboratory										Systems Biology	Mathematical Biology		Yes
RS169	PostDoctoral researcher					Pathology									Evolutionary Biology			Molecular Biology						Yes
RS170	PostDoctoral researcher											Zoology		Ecology										Yes
[truncated: 37 more columns]
